# Supplementary material for: Plasma proteins and psoriatic arthritis: a proteome-wide Mendelian randomization study
Source: Front Immunol. 2024 Jul 4;15:1417564. doi: 10.3389/fimmu.2024.1417564 (PMC11254630; doi:10.3389/fimmu.2024.1417564)
Supplement: Supplementary file 1 [file Table_1.xlsx]

## Sheet: Supplementary Table 1
Supplementary Table 1. Details for the SNPs related to proteins
exposure	SNP	effect_allele.exposure	other_allele.exposure	effect_allele.outcome	other_allele.outcome	beta.exposure	beta.outcome	eaf.exposure	pos.outcome	pval.outcome	se.outcome	chr.exposure	pos.exposure	se.exposure	pval.exposure	samplesize.exposure	R2	F	FMean	F_pow_beta_se
Alpha-1B-glycoprotein | Inflammation_II	rs1265957	G	A	G	A	0.297273	0.0260898	0.952234	58347310	0.752735	0.0828158	19	58347310	0.0166904	5.80497e-71	33995	0.00803903	275.485	492.353	317.232
Alpha-1B-glycoprotein | Inflammation_II	rs435442	A	G	A	G	0.303837	0.0789896	0.978647	58296461	0.318351	0.0791596	19	58296461	0.0252287	2.10378e-33	33995	0.0038583	131.663	492.353	145.041
Mth938 domain-containing protein | Cardiometabolic_II	rs67930048	T	C	T	C	-0.420745	-0.140916	0.0461641	78699633	0.0333626	0.0662296	11	78699633	0.0187151	6.29506e-112	33042	0.01559	523.251	492.353	505.421
Alanyl-tRNA editing protein Aarsd1 | Oncology	rs323500	T	C	T	C	0.131661	-0.00986242	0.289876	42988528	0.697668	0.0253878	17	42988528	0.00797006	2.66011e-61	33533	0.00713659	241.017	492.353	272.892
Protein ABHD14B | Neurology	rs113284266	T	C	T	C	-0.41661	-0.0754039	0.0157488	51096877	0.612178	0.148735	3	51096877	0.0318264	3.75232e-39	33375	0.00538075	180.543	492.353	171.35
Protein ABHD14B | Neurology	rs190682742	T	C	T	C	-1.23987	-0.106191	0.0110262	52052996	0.377204	0.120253	3	52052996	0.0362523	1e-200	33375	0.0335269	1157.71	492.353	1169.72
Tyrosine-protein kinase ABL1 | Oncology	rs2229067	T	C	T	C	-0.177497	-0.129438	0.014016	130885205	0.0458754	0.0648313	9	130885205	0.0316278	1.99954e-08	33533	0.000870775	29.2234	492.353	31.4952
Histo-blood group ABO system transferase | Inflammation_II	rs147043078	A	G	A	G	0.357813	-0.095949	0.011252	133024109	0.456729	0.128922	9	133024109	0.0373531	9.77913e-22	33985	0.00284877	97.0864	492.353	91.7612
Histo-blood group ABO system transferase | Inflammation_II	rs7032782	T	G	T	G	-0.242099	-0.185784	0.0308165	133479446	0.0591766	0.0984613	9	133479446	0.0225186	5.85733e-27	33985	0.00350111	119.396	492.353	115.585
Histo-blood group ABO system transferase | Inflammation_II	rs75685923	T	C	T	C	-0.354562	-0.176686	0.0451523	133410109	0.0830176	0.101928	9	133410109	0.0183273	2.19837e-83	33985	0.01084	372.412	492.353	374.272
Histo-blood group ABO system transferase | Inflammation_II	rs77607486	T	G	T	G	0.206802	-0.0930729	0.0141101	133063483	0.344835	0.0985258	9	133063483	0.0330018	3.69556e-10	33985	0.00118987	40.4834	492.353	39.2676
Histo-blood group ABO system transferase | Inflammation_II	rs7849542	A	G	A	G	0.342467	0.0077078	0.300708	133167143	0.759918	0.0252229	9	133167143	0.00832825	1e-200	33985	0.0493254	1763.2	492.353	1690.95
Histo-blood group ABO system transferase | Inflammation_II	rs9411367	T	C	T	C	0.467294	0.0511561	0.165219	133243126	0.0591698	0.0271107	9	133243126	0.01032	1e-200	33985	0.0602342	2178.14	492.353	2050.32
3-ketoacyl-CoA thiolase, peroxisomal | Oncology	rs76649293	G	T	G	T	-0.157208	-0.0676603	0.0563295	38169303	0.0648724	0.0366497	3	38169303	0.0165343	1.94357e-21	32907	0.00262746	86.6842	492.353	90.4019
Medium-chain specific acyl-CoA dehydrogenase, mitochondrial | Oncology_II	rs61797339	T	G	T	G	0.142001	0.0319566	0.308149	75724261	0.244141	0.0274377	1	75724261	0.00828067	6.4506e-66	33335	0.00859778	289.075	492.353	294.071
Short/branched chain specific acyl-CoA dehydrogenase, mitochondrial | Cardiometabolic_II	rs7894710	A	C	A	C	-0.15593	0.0595632	0.10852	123083948	0.139401	0.0402991	10	123083948	0.0121324	8.34449e-38	33942	0.00470447	160.424	492.353	165.183
Aggrecan core protein | Cardiometabolic	rs142050326	T	C	T	C	-0.182576	-0.0269846	0.0159441	88848471	0.873561	0.169568	15	88848471	0.0282461	1.02134e-10	33424	0.00104601	34.9965	492.353	41.7802
Aggrecan core protein | Cardiometabolic	rs377432141	T	C	T	C	-0.33223	-0.0923043	0.00608652	88905952	0.284237	0.0861972	15	88905952	0.0478669	3.90122e-12	33424	0.00133544	44.6929	492.353	48.1734
Angiotensin-converting enzyme | Inflammation_II	rs145898451	T	C	T	C	-0.261688	-0.0507143	0.010522	63823517	0.606518	0.0984647	17	63823517	0.0377755	4.2845e-12	33985	0.00142594	48.527	492.353	47.9896
Angiotensin-converting enzyme | Inflammation_II	rs6504163	T	C	T	C	-0.359973	-0.0497294	0.626506	63468418	0.0451991	0.02483	17	63468418	0.00782152	1e-200	33985	0.0606427	2193.86	492.353	2118.15
Angiotensin-converting enzyme | Inflammation_II	rs67817520	T	C	T	C	0.153392	-0.0148111	0.138488	63631768	0.695444	0.0378336	17	63631768	0.0108843	4.19856e-45	33985	0.00561447	191.874	492.353	198.612
Angiotensin-converting enzyme | Inflammation_II	rs75168245	A	G	A	G	-0.14033	0.0575245	0.0461233	63297353	0.400805	0.0684665	17	63297353	0.0178217	3.43242e-15	33985	0.00173278	58.9873	492.353	62.0016
Angiotensin-converting enzyme | Inflammation_II	rs9890187	G	A	G	A	0.0939485	0.0207047	0.841784	64265940	0.500305	0.0307187	17	64265940	0.0103841	1.46555e-19	33985	0.00235104	80.0838	492.353	81.8544
Acetylcholinesterase | Inflammation_II	rs11979397	T	C	T	C	-0.0548031	-0.0159581	0.181522	100141256	0.608676	0.0311703	7	100141256	0.0093614	4.79457e-09	33187	0.000892435	29.6419	492.353	34.2711
Acetylcholinesterase | Inflammation_II	rs139972715	A	G	A	G	0.125606	0.0732316	0.0355144	101204765	0.414066	0.0896613	7	101204765	0.0196349	1.58398e-10	33187	0.00108081	35.9056	492.353	40.9226
Acetylcholinesterase | Inflammation_II	rs314368	G	T	G	T	0.303196	-0.0127026	0.476713	100850823	0.598607	0.024131	7	100850823	0.00727726	1e-200	33187	0.0458642	1595.16	492.353	1735.85
Peroxisomal acyl-coenzyme A oxidase 1 | Cardiometabolic	rs10852766	C	T	C	T	0.0776409	-0.0531206	0.65913	75955783	0.0579749	0.0280189	17	75955783	0.00808345	7.62079e-22	33693	0.00270876	91.5088	492.353	92.2545
Tartrate-resistant acid phosphatase type 5 | Cardiometabolic	rs34243815	T	C	T	C	0.0845528	0.00494319	0.0719406	11214289	0.938276	0.0638351	19	11214289	0.0138233	9.55454e-10	33896	0.000954632	32.3872	492.353	37.4139
Tartrate-resistant acid phosphatase type 5 | Cardiometabolic	rs8112501	C	A	C	A	-0.106278	0.0190495	0.0533825	11543845	0.729214	0.0550293	19	11543845	0.0161854	5.15703e-11	33896	0.00114154	38.7355	492.353	43.1161
Lysophosphatidic acid phosphatase type 6 | Oncology	rs146706258	A	G	A	G	-1.13388	0.170828	0.0194257	147811485	0.178472	0.126965	1	147811485	0.0279247	1e-200	33906	0.0489803	1746.16	492.353	1648.76
Lysophosphatidic acid phosphatase type 6 | Oncology	rs149184726	A	G	A	G	-0.854481	0.0572579	0.0212504	147862100	0.346897	0.0608722	1	147862100	0.0261951	1e-200	33906	0.030372	1061.99	492.353	1064.06
Lysophosphatidic acid phosphatase type 6 | Oncology	rs190587447	T	C	T	C	0.345804	-0.0015306	0.0182092	147836502	0.979058	0.0583088	1	147836502	0.0285866	1.09926e-33	33906	0.00427563	145.583	492.353	146.331
Lysophosphatidic acid phosphatase type 6 | Oncology	rs587693404	T	C	T	C	-0.358657	0.0738733	0.0107691	147460286	0.512996	0.112925	1	147460286	0.0401399	4.06537e-19	33906	0.00274073	93.177	492.353	79.8373
Lysophosphatidic acid phosphatase type 6 | Oncology	rs74660908	T	G	T	G	-0.243581	0.0314362	0.0226903	147915412	0.847286	0.163235	1	147915412	0.0261455	1.2042e-20	33906	0.00263141	89.4509	492.353	86.7946
Acrosin-binding protein | Oncology_II	rs7959658	G	A	G	A	0.160696	-0.0540202	0.361059	6645025	0.0455691	0.0270188	12	6645025	0.00782974	1.31856e-93	33777	0.0119146	407.268	492.353	421.226
Acrosomal protein SP-10 | Inflammation_II	rs77322490	T	C	T	C	0.0657608	-0.000478393	0.189053	125831449	0.988596	0.0334704	11	125831449	0.00628231	1.21675e-25	32981	0.00132599	43.7879	492.353	109.571
Actin, aortic smooth muscle | Cardiometabolic	rs1324551	T	C	T	C	-0.0602131	0.0632888	0.498774	88991759	0.00862125	0.0240942	10	88991759	0.00682485	1.11815e-18	33043	0.0018128	60.0054	492.353	77.8387
Serine/threonine-protein kinase receptor R3 | Neurology	rs697628	G	T	G	T	-0.0650179	0.00337601	0.476704	51873997	0.889359	0.0242677	12	51873997	0.00736189	1.0311e-18	33372	0.00210908	70.5286	492.353	77.9987
Serine/threonine-protein kinase receptor R3 | Neurology	rs7313901	C	T	C	T	-0.0576585	0.0545607	0.142616	51530246	0.161496	0.0389703	12	51530246	0.0104258	3.19566e-08	33372	0.000813018	27.1525	492.353	30.585
Serine/threonine-protein kinase receptor R3 | Neurology	rs74492597	C	A	C	A	0.561081	0.0153451	0.0673233	51891659	0.728459	0.0441997	12	51891659	0.0145497	1e-200	33372	0.0395346	1373.57	492.353	1487.11
Aminoacylase-1 | Cardiometabolic	rs150416778	T	C	T	C	-0.462066	-0.18054	0.0200859	51982820	0.202676	0.141715	3	51982820	0.0264537	2.55859e-68	33693	0.00840461	285.56	492.353	305.095
N-acyl-aromatic-L-amino acid amidohydrolase | Cardiometabolic_II	rs2509717	C	T	C	T	0.235814	0.0974061	0.0959488	67648904	0.0388696	0.0471571	11	67648904	0.0129485	4.17157e-74	32862	0.00964721	320.095	492.353	331.665
N-acyl-aromatic-L-amino acid amidohydrolase | Cardiometabolic_II	rs3758938	G	T	G	T	0.274456	-0.0361305	0.312397	67634891	0.199297	0.0281487	11	67634891	0.00816017	1e-200	32862	0.0323609	1098.94	492.353	1131.22
N-acyl-aromatic-L-amino acid amidohydrolase | Cardiometabolic_II	rs77125470	G	T	G	T	0.0896272	-0.030682	0.0986326	66713320	0.306731	0.0300184	11	66713320	0.0128346	2.88403e-12	32862	0.00142834	47.0024	492.353	48.7658
Acylphosphatase-1 | Inflammation_II	rs68179743	A	C	A	C	0.165864	0.0256467	0.0549437	75040954	0.59877	0.0487422	14	75040954	0.0164171	5.35057e-24	33058	0.002857	94.7115	492.353	102.073
Adenosine deaminase | Inflammation	rs112239935	T	G	T	G	1.03292	0.0599872	0.0387824	44478952	0.348402	0.0639732	20	44478952	0.0195805	1e-200	34049	0.0795463	2942.37	492.353	2782.82
Adenosine deaminase | Inflammation	rs117371410	T	C	T	C	1.08386	0.0841191	0.0195759	44455696	0.403147	0.100619	20	44455696	0.0273495	1e-200	34049	0.0450933	1607.79	492.353	1570.53
Adenosine deaminase | Inflammation	rs3212183	T	C	T	C	-0.04983	0.00907439	0.565083	44406498	0.713429	0.0247088	20	44406498	0.00750996	3.24116e-11	34049	0.00122048	41.6044	492.353	44.0257
Adenosine deaminase | Inflammation	rs6103803	C	T	C	T	-0.181506	-0.00176886	0.559036	44644566	0.943316	0.0248775	20	44644566	0.00749777	1.83654e-129	34049	0.0162426	562.142	492.353	586.027
Adenosine deaminase | Inflammation	rs73113339	C	T	C	T	-0.17814	-0.0697413	0.0326148	44631548	0.271085	0.0633685	20	44631548	0.0208952	1.523e-17	34049	0.00200247	68.3151	492.353	72.6825
Adenosine deaminase 2 | Cardiometabolic	rs737963	C	T	C	T	0.206755	0.0256292	0.61157	17228881	0.306722	0.0250744	22	17228881	0.00757212	3.71535e-164	33410	0.0203096	692.568	492.353	745.551
Disintegrin and metalloproteinase domain-containing protein 12 | Inflammation_II	rs11244909	C	T	C	T	0.129391	-0.0214419	0.609433	126256024	0.387441	0.0248094	10	126256024	0.00780317	9.4189e-62	32981	0.00797002	264.955	492.353	274.958
Disintegrin and metalloproteinase domain-containing protein 12 | Inflammation_II	rs7082031	C	T	C	T	-0.104229	-0.0247231	0.551224	126350148	0.318245	0.0247709	10	126350148	0.00766704	4.32116e-42	32981	0.00537483	178.214	492.353	184.808
Disintegrin and metalloproteinase domain-containing protein 12 | Inflammation_II	rs7895449	T	C	T	C	-0.0769405	0.00365077	0.370749	125968380	0.880484	0.0242808	10	125968380	0.00797068	4.77639e-22	32981	0.00276213	91.3445	492.353	93.1793
Disintegrin and metalloproteinase domain-containing protein 15 | Cardiometabolic	rs112315110	C	T	C	T	-0.190952	0.0383019	0.0164816	155992792	0.670381	0.0899898	1	155992792	0.0317209	1.74671e-09	33043	0.00118212	39.1045	492.353	36.2374
Disintegrin and metalloproteinase domain-containing protein 15 | Cardiometabolic	rs11264327	A	G	A	G	-0.304527	0.033528	0.39907	155122631	0.167374	0.0242835	1	155122631	0.00774236	1e-200	33043	0.044479	1538.04	492.353	1547.05
Disintegrin and metalloproteinase domain-containing protein 15 | Cardiometabolic	rs138190332	A	G	A	G	-0.513268	-0.0549834	0.022137	155632058	0.490483	0.0797393	1	155632058	0.0259079	2.38122e-87	33043	0.0114055	381.198	492.353	392.486
Disintegrin and metalloproteinase domain-containing protein 15 | Cardiometabolic	rs2364407	C	T	C	T	-0.157651	0.0473231	0.89305	156000329	0.208982	0.0376665	1	156000329	0.0122798	1.00138e-37	33043	0.00474766	157.616	492.353	164.82
Disintegrin and metalloproteinase domain-containing protein 15 | Cardiometabolic	rs56033137	C	T	C	T	0.0593696	-0.0392952	0.40744	154768881	0.105314	0.024262	1	154768881	0.00769816	1.2368e-14	33043	0.00170198	56.331	492.353	59.4777
Disintegrin and metalloproteinase domain-containing protein 22 | Neurology	rs143939037	T	C	T	C	-0.192506	0.135114	0.0286983	87248197	0.139042	0.0913319	7	87248197	0.0232262	1.14868e-16	33436	0.00206599	69.2174	492.353	68.6961
Disintegrin and metalloproteinase domain-containing protein 22 | Neurology	rs17327624	T	G	T	G	-0.219194	0.0486239	0.196958	87587501	0.162681	0.0348281	7	87587501	0.00965512	4.25598e-114	33436	0.0151984	515.987	492.353	515.397
Disintegrin and metalloproteinase domain-containing protein 22 | Neurology	rs2235048	A	G	A	G	-0.297982	-0.0269994	0.453777	87509195	0.273699	0.0246664	7	87509195	0.00757417	1e-200	33436	0.0440172	1539.43	492.353	1547.78
Disintegrin and metalloproteinase domain-containing protein 22 | Neurology	rs28381736	G	A	G	A	-0.307297	-0.116861	0.0172224	87689689	0.0900098	0.0689305	7	87689689	0.0291284	5.09331e-26	33436	0.00319665	107.22	492.353	111.297
Disintegrin and metalloproteinase domain-containing protein 22 | Neurology	rs73210678	A	G	A	G	-0.193576	-0.0509748	0.0497772	88561153	0.364434	0.0562047	7	88561153	0.017461	1.46386e-28	33436	0.00354478	118.938	492.353	122.904
Disintegrin and metalloproteinase domain-containing protein 22 | Neurology	rs75081745	A	G	A	G	-0.186706	-0.0411152	0.0128305	88615942	0.47666	0.0577716	7	88615942	0.033737	3.12716e-08	33436	0.000883043	29.5498	492.353	30.6269
Disintegrin and metalloproteinase domain-containing protein 23 | Inflammation	rs114956296	A	G	A	G	-0.506363	-0.0268708	0.0328905	206103006	0.788395	0.100117	2	206103006	0.0212891	4.76431e-125	34049	0.0163117	564.575	492.353	565.73
Disintegrin and metalloproteinase domain-containing protein 23 | Inflammation	rs13408952	T	C	T	C	0.220408	0.256836	0.016619	207288497	0.18768	0.194946	2	207288497	0.0295166	8.18842e-14	34049	0.00158786	54.1477	492.353	55.7599
Disintegrin and metalloproteinase domain-containing protein 23 | Inflammation	rs141950547	T	C	T	C	-1.06438	-0.0989421	0.0243764	206516844	0.283855	0.0923226	2	206516844	0.0247643	1e-200	34049	0.0538859	1939.15	492.353	1847.32
Disintegrin and metalloproteinase domain-containing protein 23 | Inflammation	rs148565219	G	A	G	A	-0.651248	-0.217169	0.0190491	206726719	0.311104	0.214402	2	206726719	0.0276577	1.35831e-122	34049	0.0158506	548.356	492.353	554.448
Disintegrin and metalloproteinase domain-containing protein 23 | Inflammation	rs4419219	A	G	A	G	-0.187922	-0.157459	0.0221005	206432056	0.191594	0.120577	2	206432056	0.0256629	2.42996e-13	34049	0.00152645	52.0504	492.353	53.6221
Disintegrin and metalloproteinase domain-containing protein 23 | Inflammation	rs71429735	A	G	A	G	-0.702321	0.018961	0.0119398	206689744	0.86175	0.108879	2	206689744	0.0357307	5.1428e-86	34049	0.0116381	400.908	492.353	386.357
Disintegrin and metalloproteinase domain-containing protein 23 | Inflammation	rs78652356	G	A	G	A	0.790707	-0.103072	0.0158969	206664962	0.183745	0.0775379	2	206664962	0.0299802	2.70396e-153	34049	0.019562	679.318	492.353	695.604
Disintegrin and metalloproteinase domain-containing protein 8 | Neurology	rs111298409	A	G	A	G	-0.217736	0.0446421	0.0284403	133251241	0.614534	0.088644	10	133251241	0.0241872	2.21462e-19	33895	0.00261996	89.0315	492.353	81.0381
Disintegrin and metalloproteinase domain-containing protein 8 | Neurology	rs118007277	A	G	A	G	-0.26953	-0.00245379	0.0253088	133267241	0.981077	0.103454	10	133267241	0.0239456	2.16471e-29	33895	0.00358412	121.914	492.353	126.696
Disintegrin and metalloproteinase domain-containing protein 8 | Neurology	rs12779986	C	A	C	A	-0.183143	-0.111069	0.934493	133330402	0.108931	0.0692875	10	133330402	0.0160374	3.3335e-30	33895	0.00410652	139.756	492.353	130.411
Disintegrin and metalloproteinase domain-containing protein 8 | Neurology	rs141625332	T	C	T	C	0.357121	-0.039301	0.00781843	133520755	0.555549	0.0666723	10	133520755	0.0461791	1.04713e-14	33895	0.00197866	67.1957	492.353	59.8053
Disintegrin and metalloproteinase domain-containing protein 8 | Neurology	rs3008373	C	T	C	T	-0.538762	-0.00969744	0.918793	133247368	0.856027	0.0534488	10	133247368	0.0137711	1e-200	33895	0.0433147	1534.53	492.353	1530.58
Disintegrin and metalloproteinase domain-containing protein 8 | Neurology	rs41299432	C	T	C	T	-0.269087	0.00886657	0.0147879	133535875	0.889734	0.0639533	10	133535875	0.0327925	2.2914e-16	33895	0.00210985	71.6604	492.353	67.3343
Disintegrin and metalloproteinase domain-containing protein 9 | Oncology_II	rs112392635	G	T	G	T	0.206682	-0.000298427	0.0236436	39066130	0.997802	0.108331	8	39066130	0.0250817	1.71672e-16	33796	0.00197223	66.7812	492.353	67.9034
Disintegrin and metalloproteinase domain-containing protein 9 | Oncology_II	rs112991094	T	C	T	C	-0.142488	0.268368	0.0225887	38958547	0.00743533	0.100261	8	38958547	0.0258192	3.41523e-08	33796	0.00089651	30.3238	492.353	30.4559
Disintegrin and metalloproteinase domain-containing protein 9 | Oncology_II	rs117318607	G	A	G	A	0.399152	-0.0531925	0.0221521	39089755	0.566155	0.0927146	8	39089755	0.0257817	4.59198e-54	33796	0.00690228	234.877	492.353	239.692
Disintegrin and metalloproteinase domain-containing protein 9 | Oncology_II	rs117392723	T	G	T	G	-0.124363	0.1175	0.0348903	39365376	0.1708	0.0857892	8	39365376	0.0204047	1.09552e-09	33796	0.00104158	35.2359	492.353	37.1468
Disintegrin and metalloproteinase domain-containing protein 9 | Oncology_II	rs141636923	G	A	G	A	-0.148166	-0.00348429	0.0203515	39072702	0.968078	0.087066	8	39072702	0.0269995	4.07127e-08	33796	0.000875374	29.6083	492.353	30.1152
Disintegrin and metalloproteinase domain-containing protein 9 | Oncology_II	rs72640004	T	C	T	C	-0.115079	0.02726	0.0394721	39080587	0.694306	0.0693608	8	39080587	0.0190654	1.57983e-09	33796	0.0010042	33.9702	492.353	36.4335
A disintegrin and metalloproteinase with thrombospondin motifs 1 | Inflammation_II	rs400852	G	A	G	A	0.0484363	-0.0550246	0.257298	26843740	0.0895612	0.032411	21	26843740	0.0088238	4.03562e-08	32981	0.00089665	29.5972	492.353	30.1322
A disintegrin and metalloproteinase with thrombospondin motifs 13 | Cardiometabolic	rs10901263	A	G	A	G	0.158927	0.0427773	0.255567	133326035	0.106795	0.0265242	9	133326035	0.00848248	2.52581e-78	34090	0.00961072	330.789	492.353	351.034
A disintegrin and metalloproteinase with thrombospondin motifs 13 | Cardiometabolic	rs117134959	G	A	G	A	0.187194	-0.0808064	0.0199133	133508935	0.197106	0.0626484	9	133508935	0.0282156	3.25762e-11	34090	0.0013678	46.6893	492.353	44.0155
A disintegrin and metalloproteinase with thrombospondin motifs 13 | Cardiometabolic	rs117993921	T	C	T	C	-0.217529	0.104656	0.0197859	133131462	0.414686	0.128306	9	133131462	0.0266456	3.24638e-16	34090	0.00183544	62.6817	492.353	66.6474
A disintegrin and metalloproteinase with thrombospondin motifs 13 | Cardiometabolic	rs1611115	C	T	C	T	0.0683977	-0.0760847	0.793892	133635393	0.0180688	0.032182	9	133635393	0.00921826	1.17301e-13	34090	0.00153098	52.268	492.353	55.0535
A disintegrin and metalloproteinase with thrombospondin motifs 13 | Cardiometabolic	rs34008151	T	C	T	C	-0.135043	-0.00367101	0.0298967	133478465	0.982677	0.169069	9	133478465	0.0221595	1.1003e-09	34090	0.00105783	36.0975	492.353	37.1385
A disintegrin and metalloproteinase with thrombospondin motifs 13 | Cardiometabolic	rs4962130	C	T	C	T	-1.22647	-0.133599	0.0160971	133328771	0.172704	0.0979775	9	133328771	0.029857	1e-200	34090	0.0476479	1705.48	492.353	1687.41
A disintegrin and metalloproteinase with thrombospondin motifs 15 | Oncology	rs73044885	A	G	A	G	0.192702	-0.0711312	0.0548853	130474168	0.205196	0.0561465	11	130474168	0.0173208	9.43192e-29	33533	0.0038525	129.678	492.353	123.776
A disintegrin and metalloproteinase with thrombospondin motifs 16 | Cardiometabolic	rs16875213	A	G	A	G	-0.0963434	-0.00747156	0.0682897	5280338	0.892201	0.0551327	5	5280338	0.0140345	6.6604e-12	33043	0.00118116	39.073	492.353	47.1249
A disintegrin and metalloproteinase with thrombospondin motifs 16 | Cardiometabolic	rs16875264	C	T	C	T	0.287411	-0.0434583	0.0301308	5290697	0.470814	0.060262	5	5290697	0.0206472	4.78189e-44	33043	0.00482793	160.293	492.353	193.769
A disintegrin and metalloproteinase with thrombospondin motifs 16 | Cardiometabolic	rs40468	G	A	G	A	-0.122806	0.00492469	0.338347	4982701	0.8479	0.0256764	5	4982701	0.00745287	5.30396e-61	33043	0.00675246	224.625	492.353	271.514
A disintegrin and metalloproteinase with thrombospondin motifs 16 | Cardiometabolic	rs6555331	C	T	C	T	0.0804541	-0.0270941	0.454756	5154345	0.284189	0.025299	5	5154345	0.00713201	1.63418e-29	33043	0.00320993	106.401	492.353	127.254
A disintegrin and metalloproteinase with thrombospondin motifs 4 | Inflammation_II	rs4656993	G	A	G	A	-0.118273	-0.0477152	0.585738	161206347	0.0491722	0.0242567	1	161206347	0.00765875	8.42364e-54	32981	0.00678859	225.411	492.353	238.482
A disintegrin and metalloproteinase with thrombospondin motifs 8 | Oncology	rs117056648	G	A	G	A	0.119126	0.223334	0.0410068	130182750	0.00796948	0.0841702	11	130182750	0.019354	7.50291e-10	33822	0.00111613	37.7897	492.353	37.8854
A disintegrin and metalloproteinase with thrombospondin motifs 8 | Oncology	rs150289036	T	G	T	G	0.140964	0.0823991	0.0221716	130259413	0.169682	0.0600041	11	130259413	0.0257603	4.4459e-08	33822	0.000861601	29.1645	492.353	29.9443
A disintegrin and metalloproteinase with thrombospondin motifs 8 | Oncology	rs17139325	C	T	C	T	0.215152	-0.112587	0.0279256	130319024	0.0923315	0.0668877	11	130319024	0.0227958	3.79053e-21	33822	0.00251318	85.2097	492.353	89.0802
A disintegrin and metalloproteinase with thrombospondin motifs 8 | Oncology	rs182462979	T	C	T	C	0.390077	-0.12239	0.00846636	130396363	0.08314	0.0706337	11	130396363	0.0417746	9.84918e-21	33822	0.00255467	86.6202	492.353	87.1919
A disintegrin and metalloproteinase with thrombospondin motifs 8 | Oncology	rs188303660	T	C	T	C	0.362432	0.0970257	0.00827402	130402514	0.810791	0.405277	11	130402514	0.0456387	2.00032e-15	33822	0.00215571	73.0638	492.353	63.0647
A disintegrin and metalloproteinase with thrombospondin motifs 8 | Oncology	rs55773438	G	A	G	A	0.407202	-0.53311	0.0107872	130444845	0.314109	0.529595	11	130444845	0.0367194	1.40961e-28	33822	0.00353874	120.105	492.353	122.978
A disintegrin and metalloproteinase with thrombospondin motifs 8 | Oncology	rs7130658	C	T	C	T	0.433065	-0.0242648	0.805016	130388128	0.419596	0.0300633	11	130388128	0.00967721	1e-200	33822	0.0588762	2115.76	492.353	2002.65
ADAMTS-like protein 2 | Cardiometabolic_II	rs1008250	G	A	G	A	0.10608	0.0372766	0.282086	133532712	0.148366	0.0257911	9	133532712	0.0085307	1.68461e-35	33924	0.00455775	155.316	492.353	154.631
ADAMTS-like protein 2 | Cardiometabolic_II	rs1989787	T	C	T	C	-0.0474615	-0.0469883	0.348872	133634290	0.0697365	0.0259086	9	133634290	0.0078063	1.20254e-09	33924	0.0010234	34.7513	492.353	36.9651
ADAMTS-like protein 2 | Cardiometabolic_II	rs2027962	A	C	A	C	-0.055328	0.0115117	0.370608	133720519	0.637335	0.0244189	9	133720519	0.00768285	5.95525e-13	33924	0.00142809	48.513	492.353	51.8615
ADAMTS-like protein 4 | Cardiometabolic_II	rs12044791	C	T	C	T	0.306096	0.0129575	0.00781407	150276027	0.898363	0.101445	1	150276027	0.0434215	1.7968e-12	33042	0.00145283	48.0714	492.353	49.6942
ADAMTS-like protein 4 | Cardiometabolic_II	rs12067556	A	G	A	G	0.188563	-0.00314716	0.348122	150642059	0.900983	0.0252947	1	150642059	0.00781546	1.30317e-128	33042	0.0161377	541.934	492.353	582.108
ADAMTS-like protein 4 | Cardiometabolic_II	rs6664145	T	C	T	C	-0.32893	0.0742544	0.0114364	150042628	0.448138	0.0978936	1	150042628	0.0374558	1.60842e-18	33042	0.00244642	81.0279	492.353	77.1203
ADAMTS-like protein 5 | Cardiometabolic_II	rs197198	C	T	C	T	0.325288	-0.0117431	0.441194	1505875	0.632083	0.0245262	19	1505875	0.00759597	1e-200	33942	0.0521743	1868.27	492.353	1833.87
ADAMTS-like protein 5 | Cardiometabolic_II	rs4807927	G	A	G	A	0.105299	-0.0251888	0.0768285	1423200	0.563869	0.0436469	19	1423200	0.0141641	1.05196e-13	33942	0.00157284	53.4661	492.353	55.2676
ADAMTS-like protein 5 | Cardiometabolic_II	rs60516720	T	C	T	C	-0.0567814	0.0273664	0.189737	1533298	0.379181	0.0311192	19	1533298	0.00959959	3.31894e-09	33942	0.000991335	33.6793	492.353	34.987
Alpha-adducin | Inflammation_II	rs79754580	A	C	A	C	0.0453627	-0.0188911	0.290912	2764943	0.468499	0.0260594	4	2764943	0.00805376	1.77623e-08	33187	0.000848965	28.1968	492.353	31.7249
Adhesion G protein-coupled receptor B3 | Neurology	rs112376926	T	G	T	G	0.461543	-0.0603424	0.0272384	69506756	0.496169	0.08867	6	69506756	0.0234934	6.30231e-86	33372	0.0112887	381.004	492.353	385.951
Adhesion G protein-coupled receptor B3 | Neurology	rs12196744	A	G	A	G	-0.248243	0.131478	0.00717562	69413668	0.5914	0.244925	6	69413668	0.0452454	4.0977e-08	33372	0.000878043	29.3261	492.353	30.1027
Adhesion G protein-coupled receptor B3 | Neurology	rs12200055	A	C	A	C	-0.507116	-0.0236077	0.13567	68589636	0.510237	0.0358524	6	68589636	0.0112678	1e-200	33372	0.0603126	2141.81	492.353	2025.52
Adhesion G protein-coupled receptor B3 | Neurology	rs1403923	A	G	A	G	-0.391254	0.0345552	0.191504	68838314	0.303987	0.0336167	6	68838314	0.00973973	1e-200	33372	0.0474027	1660.54	492.353	1613.7
Adhesion G protein-coupled receptor B3 | Neurology	rs140418332	T	C	T	C	-0.233879	-0.0338551	0.0147402	68583745	0.616064	0.0675164	6	68583745	0.0324612	5.80898e-13	33372	0.00158879	53.1023	492.353	51.9103
Adhesion G protein-coupled receptor B3 | Neurology	rs142300612	A	C	A	C	-0.338607	0.170719	0.0271944	69523527	0.194047	0.131454	6	69523527	0.0247432	1.25112e-42	33372	0.00606635	203.67	492.353	187.275
Adhesion G protein-coupled receptor B3 | Neurology	rs147466572	T	C	T	C	-0.279432	0.114857	0.0182702	69475508	0.0810121	0.0658265	6	69475508	0.0294672	2.47514e-21	33372	0.00280103	93.7329	492.353	89.9238
Adhesion G protein-coupled receptor B3 | Neurology	rs147902843	A	G	A	G	0.506412	0.0342744	0.00740739	68882995	0.742385	0.104273	6	68882995	0.0475054	1.56423e-26	33372	0.00377115	126.32	492.353	113.638
Adhesion G protein-coupled receptor B3 | Neurology	rs76332952	A	G	A	G	-0.36527	-0.209448	0.0110572	69240326	0.364153	0.230801	6	69240326	0.0365847	1.7869e-23	33372	0.00291793	97.6562	492.353	99.6848
Adhesion G protein-coupled receptor B3 | Neurology	rs78220871	T	C	T	C	0.324667	-0.176301	0.0114018	69837601	0.457049	0.237054	6	69837601	0.0360413	2.09459e-19	33372	0.00237629	79.4857	492.353	81.1475
Adhesion G protein-coupled receptor B3 | Neurology	rs78514750	C	T	C	T	1.09876	0.014732	0.0287579	68735886	0.850437	0.0781287	6	68735886	0.0229408	1e-200	33372	0.0674404	2413.24	492.353	2293.97
Adhesion G-protein coupled receptor D1 | Inflammation_II	rs10773846	C	T	C	T	0.232195	0.0562882	0.363626	131103124	0.0310113	0.0260964	12	131103124	0.00722881	1e-200	33187	0.0249519	849.217	492.353	1031.74
Adhesion G-protein coupled receptor D1 | Inflammation_II	rs116945914	A	G	A	G	-0.425413	-0.112324	0.0137403	131188879	0.592251	0.209726	12	131188879	0.0294917	3.61327e-47	33187	0.004905	163.575	492.353	208.076
Adhesion G-protein coupled receptor D1 | Inflammation_II	rs117117232	C	A	C	A	-0.405037	-0.243287	0.00927873	131006913	0.50344	0.36361	12	131006913	0.0360299	2.54507e-29	33187	0.00301619	100.395	492.353	126.376
Adhesion G-protein coupled receptor D1 | Inflammation_II	rs118088299	C	A	C	A	-0.196511	0.0166937	0.0173902	131619412	0.73628	0.0495678	12	131619412	0.0264711	1.13972e-13	33187	0.00131974	43.8535	492.353	55.1099
Adhesion G-protein coupled receptor D1 | Inflammation_II	rs79551144	G	A	G	A	-0.957406	0.0127183	0.0345578	130962624	0.832584	0.0601654	12	130962624	0.0192108	1e-200	33187	0.0611638	2161.96	492.353	2483.71
Adhesion G protein-coupled receptor E1 | Oncology_II	rs147811291	G	A	G	A	-0.244031	-0.147501	0.0096123	7104460	0.0260621	0.066284	19	7104460	0.039361	5.65262e-10	33796	0.00113384	38.3606	492.353	38.4377
Adhesion G protein-coupled receptor E1 | Oncology_II	rs55712503	A	G	A	G	-0.0930568	-0.0486978	0.340865	6995181	0.0470717	0.0245248	19	6995181	0.00782806	1.37309e-32	33796	0.0038912	132.013	492.353	141.315
Adhesion G protein-coupled receptor E1 | Oncology_II	rs59055395	C	T	C	T	0.443796	-0.0538301	0.112525	6873511	0.126489	0.0352269	19	6873511	0.0117156	1e-200	33796	0.0393371	1383.79	492.353	1434.95
Adhesion G protein-coupled receptor E2 | Inflammation	rs117132863	T	C	T	C	0.123594	-0.0183433	0.0535925	14497145	0.632812	0.0383934	19	14497145	0.0160889	1.56675e-14	33848	0.00154955	52.5276	492.353	59.0122
Adhesion G protein-coupled receptor E2 | Inflammation	rs28366013	A	C	A	C	0.181451	-0.0276988	0.0958502	14381407	0.518719	0.0429224	19	14381407	0.0130089	3.22552e-44	33848	0.00570666	194.256	492.353	194.553
Adhesion G protein-coupled receptor E2 | Inflammation	rs7251607	C	A	C	A	0.287087	-0.0469241	0.75291	14396179	0.103974	0.0288606	19	14396179	0.00842229	1e-200	33848	0.0306659	1070.75	492.353	1161.89
CD97 antigen | Cardiometabolic	rs139113505	T	C	T	C	-0.715177	-0.0967544	0.0169479	14388804	0.19852	0.0752495	19	14388804	0.0280463	1.97697e-143	33898	0.0170431	587.711	492.353	650.243
CD97 antigen | Cardiometabolic	rs58881629	G	A	G	A	0.22279	-0.119832	0.0616113	14375732	0.0419672	0.0589188	19	14375732	0.0150483	1.35863e-49	33898	0.00573937	195.665	492.353	219.188
Adhesion G-protein coupled receptor G1 | Oncology	rs71383252	A	G	A	G	-0.119513	0.0812953	0.0384081	57605741	0.198451	0.0632167	16	57605741	0.0187476	1.83143e-10	33533	0.00105505	35.4143	492.353	40.6386
Adhesion G-protein coupled receptor G1 | Oncology	rs733464	T	C	T	C	0.0710144	0.023175	0.406603	57648363	0.338017	0.0241887	16	57648363	0.00735137	4.45759e-22	33533	0.00243354	81.7981	492.353	93.316
All-trans-retinol dehydrogenase | Inflammation_II	rs1229984	C	T	C	T	0.24475	0.0814551	0.97728	99318162	0.634955	0.171569	4	99318162	0.0248901	8.09841e-23	33187	0.00266013	88.5118	492.353	96.6924
All-trans-retinol dehydrogenase [NAD | Cardiometabolic	rs1800759	G	T	G	T	0.130044	0.0341186	0.613069	99144358	0.162924	0.0244524	4	99144358	0.00746332	5.38394e-68	33043	0.00802331	267.242	492.353	303.61
Adiponectin | Inflammation_II	rs143257534	T	C	T	C	-0.614829	0.124565	0.0259864	186834099	0.112235	0.0784302	3	186834099	0.0204078	2.13796e-199	33995	0.0191359	663.179	492.353	907.646
Adiponectin | Inflammation_II	rs17366653	C	T	C	T	-0.637287	-0.247707	0.00946379	186853027	0.118245	0.158565	3	186853027	0.0361774	1.86939e-69	33995	0.0076144	260.822	492.353	310.31
Adiponectin | Inflammation_II	rs56211697	T	C	T	C	0.12772	-0.0251042	0.123454	186712208	0.559865	0.0430571	3	186712208	0.010033	4.0281e-37	33995	0.00353043	120.435	492.353	162.053
Adiponectin | Inflammation_II	rs77772668	T	C	T	C	-0.145515	0.157779	0.019112	186829071	0.138684	0.106556	3	186829071	0.0242551	1.9813e-09	33995	0.00079391	27.0088	492.353	35.9923
ADM | Oncology	rs7926490	T	C	T	C	0.159271	0.00737537	0.472363	10336912	0.760657	0.0242118	11	10336912	0.00705197	6.03949e-113	33966	0.0126449	434.971	492.353	510.097
Actin filament-associated protein 1 | Inflammation_II	rs116794593	T	G	T	G	0.311413	-0.114442	0.0224174	7660114	0.172668	0.0839218	4	7660114	0.0261381	9.99079e-33	33187	0.00425052	141.656	492.353	141.947
Actin filament-associated protein 1 | Inflammation_II	rs138169773	T	C	T	C	-0.363048	-0.0749417	0.0133778	7840154	0.449109	0.0990112	4	7840154	0.0340118	1.344e-26	33187	0.00347931	115.864	492.353	113.938
Actin filament-associated protein 1 | Inflammation_II	rs149816740	T	G	T	G	0.347952	0.0591674	0.011135	8047103	0.676536	0.141822	4	8047103	0.038033	5.76368e-20	33187	0.00266622	88.715	492.353	83.6985
Actin filament-associated protein 1 | Inflammation_II	rs16841175	T	C	T	C	-0.391342	0.000523225	0.201586	7773372	0.984873	0.0275955	4	7773372	0.00956045	1e-200	33187	0.0492982	1720.79	492.353	1675.55
Actin filament-associated protein 1 | Inflammation_II	rs2292735	A	G	A	G	-0.244277	0.0360061	0.0744279	7966148	0.399859	0.0427691	4	7966148	0.0146539	2.1737e-62	33187	0.00822131	275.086	492.353	277.881
Actin filament-associated protein 1 | Inflammation_II	rs34786658	G	A	G	A	0.323838	-0.0403213	0.50904	7725572	0.0952489	0.0241686	4	7725572	0.00765794	1e-200	33187	0.0524184	1835.73	492.353	1788.26
Actin filament-associated protein 1 | Inflammation_II	rs35920302	A	G	A	G	-0.279322	-0.0536972	0.0182312	7881660	0.553481	0.0906202	4	7881660	0.0287731	2.79447e-22	33187	0.00279296	92.944	492.353	94.2404
Afamin | Inflammation_II	rs13132712	C	T	C	T	0.336036	-0.118701	0.979125	73480179	0.260285	0.105445	4	73480179	0.0262031	1.19867e-37	33995	0.004616	157.64	492.353	164.462
Afamin | Inflammation_II	rs148208728	C	T	C	T	0.2201	0.0461286	0.0234188	73427413	0.586889	0.0848967	4	73427413	0.0247411	5.78362e-19	33995	0.00221586	75.4911	492.353	79.1411
Alpha-fetoprotein | Neurology	rs12506899	G	T	G	T	-0.186045	0.0469539	0.396859	73453566	0.0559062	0.0245605	4	73453566	0.00713109	4.83059e-150	33307	0.0165699	561.16	492.353	680.651
Advanced glycosylation end product-specific receptor | Inflammation	rs204993	G	A	G	A	-0.16995	0.176255	0.319897	32187804	3.84937e-09	0.0299218	6	32187804	0.00787367	2.50611e-103	33578	0.0125677	427.345	492.353	465.895
Advanced glycosylation end product-specific receptor | Inflammation	rs9266050	A	G	A	G	-0.122548	-0.300335	0.119329	31351268	5.80377e-10	0.0484749	6	31351268	0.0122577	1.56027e-23	33578	0.00315647	106.317	492.353	99.9527
Anterior gradient protein 2 homolog | Neurology	rs7807123	T	C	T	C	0.107279	-0.00626109	0.566428	16816925	0.795514	0.0241594	7	16816925	0.00773052	8.6836e-44	32733	0.00565282	186.074	492.353	192.58
Agrin | Inflammation	rs112904239	T	C	T	C	-0.189573	0.146317	0.0384704	1186177	0.115433	0.0929449	1	1186177	0.0200037	2.61879e-21	33848	0.00265872	90.2269	492.353	89.8116
Agrin | Inflammation	rs2465141	G	A	G	A	-0.292268	-0.00999057	0.394076	1016184	0.680445	0.0242575	1	1016184	0.00754993	1e-200	33848	0.0407935	1439.41	492.353	1498.57
Agouti-related protein | Inflammation	rs16957040	T	C	T	C	-0.147956	0.0250059	0.0229095	66825659	0.727725	0.0718241	16	66825659	0.024699	2.09402e-09	34049	0.000980044	33.4003	492.353	35.8845
Agouti-related protein | Inflammation	rs28765128	T	C	T	C	0.0823002	0.0107404	0.093293	67418776	0.771305	0.0369509	16	67418776	0.0126587	7.95243e-11	34049	0.0011459	39.0593	492.353	42.2692
Agouti-related protein | Inflammation	rs77115810	A	G	A	G	-0.259008	0.209579	0.0153025	67441899	0.0726156	0.116741	16	67441899	0.0301088	7.80549e-18	34049	0.00202172	68.973	492.353	74.0013
Angiotensinogen | Inflammation_II	rs12046036	T	C	T	C	0.462989	0.0179309	0.124048	230676583	0.551941	0.0301433	1	230676583	0.0113573	1e-200	33985	0.0465845	1660.43	492.353	1661.85
Angiotensinogen | Inflammation_II	rs6672758	T	C	T	C	-0.0792375	-0.00385514	0.798262	230167766	0.888419	0.0274769	1	230167766	0.0093574	2.49862e-17	33985	0.0020222	68.8598	492.353	71.7053
Angiotensinogen | Inflammation_II	rs7553239	G	A	G	A	0.12849	-0.0080383	0.189098	230781767	0.792297	0.0305257	1	230781767	0.00954784	2.78227e-41	33985	0.00506319	172.938	492.353	181.104
Serine--pyruvate aminotransferase | Cardiometabolic	rs55649245	A	G	A	G	-0.287678	0.0295191	0.310011	240854128	0.258352	0.0261162	2	240854128	0.00802437	1e-200	33693	0.0354048	1236.61	492.353	1285.26
Adenosylhomocysteinase | Cardiometabolic	rs143272538	T	C	T	C	-1.33701	-0.118074	0.0156169	34022238	0.344532	0.124913	20	34022238	0.0310903	1e-200	33693	0.0549615	1959.4	492.353	1849.35
Adenosylhomocysteinase | Cardiometabolic	rs147689947	A	G	A	G	-0.25147	0.00361711	0.00971975	33342667	0.963834	0.0797722	20	33342667	0.0402482	4.15777e-10	33693	0.00121735	41.0637	492.353	39.0373
Adenosylhomocysteinase | Cardiometabolic	rs2378254	A	G	A	G	-0.0456646	-0.0563266	0.35549	34695845	0.0288158	0.025767	20	34695845	0.0078665	6.43858e-09	33693	0.000955534	32.2237	492.353	33.6974
Neuroblast differentiation-associated protein AHNAK | Cardiometabolic_II	rs74853209	C	T	C	T	-0.473173	-0.0220345	0.0280249	62529129	0.829751	0.102476	11	62529129	0.0224177	6.84384e-99	33042	0.0121975	407.98	492.353	445.51
Protein AHNAK2 | Cardiometabolic_II	rs9805957	C	A	C	A	0.215521	-0.0132257	0.642451	104970720	0.586225	0.0242978	14	104970720	0.00790973	1.77828e-163	33042	0.0213395	720.432	492.353	742.431
Alpha-2-HS-glycoprotein | Inflammation_II	rs11918665	G	A	G	A	0.351315	0.0154055	0.862857	186495995	0.684654	0.0379333	3	186495995	0.0110432	1e-200	33985	0.0292103	1022.52	492.353	1012.05
Alpha-2-HS-glycoprotein | Inflammation_II	rs4686784	T	G	T	G	0.438829	-0.0184895	0.760924	186516075	0.501676	0.0275201	3	186516075	0.00886466	1e-200	33985	0.0700645	2560.39	492.353	2450.57
Alpha-2-HS-glycoprotein | Inflammation_II	rs6444191	G	A	G	A	-0.0548927	0.0366747	0.400647	186981822	0.129696	0.0242029	3	186981822	0.0077105	1.08543e-12	33985	0.00144712	49.2487	492.353	50.6832
Alpha-hemoglobin-stabilizing protein | Neurology	rs72790561	A	C	A	C	0.117633	-0.090726	0.034542	31526303	0.115193	0.0575937	16	31526303	0.0199204	3.52306e-09	33620	0.000922931	31.0558	492.353	34.8708
Allograft inflammatory factor 1 | Oncology	rs2261033	G	A	G	A	-0.111464	0.00348427	0.430668	31635814	0.886665	0.0244466	6	31635814	0.00775419	7.46105e-47	32907	0.00609267	201.708	492.353	206.631
Allograft inflammatory factor 1-like | Cardiometabolic_II	rs10901347	G	A	G	A	-0.156571	-0.035856	0.398898	131080795	0.141825	0.024408	9	131080795	0.0078364	8.22243e-89	33042	0.0117561	393.042	492.353	399.199
Allograft inflammatory factor 1-like | Cardiometabolic_II	rs7856365	A	G	A	G	-0.310504	-0.00185567	0.684455	131059539	0.946078	0.0274377	9	131059539	0.00828445	1e-200	33042	0.0416457	1435.77	492.353	1404.78
A-kinase anchor protein 12 | Inflammation_II	rs1555104	C	T	C	T	-0.113963	0.0286266	0.952334	151292905	0.719578	0.0797349	6	151292905	0.0179964	2.41152e-10	33187	0.00117911	39.1751	492.353	40.1011
Aldo-keto reductase family 1 member B1 | Oncology	rs2229542	C	T	C	T	-0.586504	0.0427547	0.0135078	134450869	0.695204	0.109123	7	134450869	0.0333472	3.05492e-69	32907	0.00916749	304.447	492.353	309.331
Aldo-keto reductase family 1 member C4 | Cardiometabolic	rs11253048	G	A	G	A	-0.068129	-0.00203769	0.177002	5219196	0.951186	0.0332859	10	5219196	0.0101002	1.52686e-11	33043	0.00135229	44.7416	492.353	45.4992
Aflatoxin B1 aldehyde reductase member 4 | Inflammation_II	rs12404783	C	A	C	A	0.0627152	-0.00907179	0.232206	19409391	0.734851	0.0267856	1	19409391	0.00904695	4.14381e-12	32981	0.00140247	46.317	492.353	48.0553
Aflatoxin B1 aldehyde reductase member 4 | Inflammation_II	rs59622577	T	C	T	C	-0.316627	-0.0764137	0.097373	19282519	0.119835	0.0491259	1	19282519	0.012902	5.40754e-133	32981	0.0176227	591.605	492.353	602.257
RAC-gamma serine/threonine-protein kinase | Oncology	rs4515770	C	T	C	T	0.0647252	-0.0449035	0.217936	243523611	0.116965	0.0286439	1	243523611	0.00927641	3.00677e-12	32734	0.00142807	46.8103	492.353	48.6841
CD166 antigen | Cardiometabolic	rs114487521	T	G	T	G	0.264683	-0.153725	0.0211451	105354234	0.131635	0.101961	3	105354234	0.0243765	1.82516e-27	34090	0.00290008	99.1455	492.353	117.899
CD166 antigen | Cardiometabolic	rs183258379	T	G	T	G	-0.298584	0.0892644	0.00823877	105510233	0.600743	0.170569	3	105510233	0.038417	7.71436e-15	34090	0.00145691	49.7356	492.353	60.4068
CD166 antigen | Cardiometabolic	rs34926152	T	G	T	G	-0.30284	-0.00982697	0.0485333	105545332	0.879972	0.0650774	3	105545332	0.0159911	5.5437e-80	34090	0.00847013	291.196	492.353	358.649
Aldehyde dehydrogenase, dimeric NADP-preferring | Inflammation	rs78391389	C	T	C	T	0.163331	-0.145043	0.0512458	19812269	0.025698	0.06502	17	19812269	0.0166094	8.06306e-23	33593	0.00259406	87.3635	492.353	96.7006
Aldehyde dehydrogenase, dimeric NADP-preferring | Inflammation	rs8081130	A	G	A	G	0.350288	-0.0076412	0.63188	19699747	0.767837	0.0258844	17	19699747	0.0076473	1e-200	33593	0.0570827	2033.55	492.353	2098.14
Succinate-semialdehyde dehydrogenase, mitochondrial | Neurology_II	rs115456891	T	C	T	C	-0.237443	-0.228431	0.0113201	24436976	0.106265	0.141425	6	24436976	0.0365701	8.42364e-11	33874	0.00126199	42.8	492.353	42.1567
Succinate-semialdehyde dehydrogenase, mitochondrial | Neurology_II	rs2744581	G	A	G	A	-0.141489	-0.0105076	0.518923	24502256	0.665045	0.0242694	6	24502256	0.00761857	5.45004e-77	33874	0.00999523	341.977	492.353	344.904
Alkaline phosphatase, placental type | Oncology	rs115141377	A	G	A	G	0.249836	-0.0659803	0.0237756	232214999	0.321037	0.0664904	2	232214999	0.0243274	9.64939e-25	33533	0.00289748	97.4379	492.353	105.467
Alkaline phosphatase, placental type | Oncology	rs140148638	A	G	A	G	0.249447	0.0176874	0.0147184	232581244	0.886742	0.124185	2	232581244	0.0324304	1.45111e-14	33533	0.00180471	60.6232	492.353	59.1632
Alkaline phosphatase, placental type | Oncology	rs141735273	A	G	A	G	0.209556	-0.0687398	0.0370843	232211802	0.269464	0.0622475	2	232211802	0.0199793	9.74092e-26	33533	0.00313623	105.492	492.353	110.012
Alkaline phosphatase, placental type | Oncology	rs2853368	G	A	G	A	0.320036	0.0274295	0.299358	232452480	0.276136	0.0251869	2	232452480	0.00818003	1e-200	33533	0.042965	1505.34	492.353	1530.69
Alkaline phosphatase, placental type | Oncology	rs73000817	A	G	A	G	0.0531116	0.0186755	0.194923	231914445	0.520585	0.0290695	2	231914445	0.00937714	1.47938e-08	33533	0.000885338	29.7126	492.353	32.0803
Ameloblastin | Inflammation	rs1490481	T	C	T	C	0.0769408	-0.00213166	0.716707	70395591	0.933528	0.0255574	4	70395591	0.00857311	2.84184e-19	33084	0.00240392	79.7183	492.353	80.5446
Protein AMBP [Cleaved into: Alpha-1-microglobulin | Oncology	rs113974644	C	T	C	T	-0.055772	-0.0024154	0.264511	114331793	0.923389	0.025117	9	114331793	0.00826728	1.5188e-11	33908	0.00121027	41.0851	492.353	45.51
Protein AMBP [Cleaved into: Alpha-1-microglobulin | Oncology	rs141738059	C	T	C	T	0.41237	0.173231	0.0123865	114069727	0.0550947	0.0903125	9	114069727	0.0320336	6.38263e-38	33908	0.00416044	141.653	492.353	165.715
Protein AMBP [Cleaved into: Alpha-1-microglobulin | Oncology	rs3762058	T	C	T	C	0.116696	-0.0560021	0.0486241	114080053	0.45718	0.0753224	9	114080053	0.0166572	2.45697e-12	33908	0.00125993	42.773	492.353	49.0804
Amphoterin-induced protein 1 | Neurology_II	rs2570972	G	A	G	A	0.0458459	-0.0107791	0.522258	109509517	0.656278	0.0242196	1	109509517	0.00779674	4.09921e-09	33017	0.00104884	34.6638	492.353	34.576
Amphoterin-induced protein 2 | Oncology	rs1917661	T	C	T	C	-0.0649885	0.046035	0.85493	47108636	0.224692	0.0379156	12	47108636	0.0107369	1.42344e-09	33533	0.00104764	35.1652	492.353	36.6366
Amphoterin-induced protein 2 | Oncology	rs4768144	C	T	C	T	0.11646	-0.00593799	0.304313	47215275	0.818112	0.0258203	12	47215275	0.0081965	8.10961e-46	33533	0.00574272	193.671	492.353	201.882
Protein amnionless [Cleaved into: Soluble protein amnionless] | Inflammation	rs138374750	A	G	A	G	0.391652	0.0660896	0.019253	103192069	0.441213	0.0858144	14	103192069	0.0287394	2.74031e-42	33084	0.00579277	192.753	492.353	185.714
Protein amnionless [Cleaved into: Soluble protein amnionless] | Inflammation	rs139029213	G	A	G	A	-0.171832	0.00224088	0.0179472	102753523	0.976498	0.0760649	14	102753523	0.0291246	3.63697e-09	33084	0.00104081	34.4678	492.353	34.8087
Protein amnionless [Cleaved into: Soluble protein amnionless] | Inflammation	rs142283868	A	G	A	G	-0.233851	0.121313	0.0146084	103322049	0.252311	0.105973	14	103322049	0.0327927	9.95176e-13	33084	0.00157442	52.167	492.353	50.8539
Protein amnionless [Cleaved into: Soluble protein amnionless] | Inflammation	rs145444215	A	G	A	G	-0.259723	-0.0151968	0.0265134	102792569	0.916128	0.144303	14	102792569	0.0241148	4.75554e-27	33084	0.00348214	115.599	492.353	115.999
Protein amnionless [Cleaved into: Soluble protein amnionless] | Inflammation	rs2295828	C	T	C	T	0.675455	0.034389	0.469753	102922662	0.16312	0.0246577	14	102922662	0.00839659	1e-200	33084	0.227285	9730.68	492.353	6471.23
Protein amnionless [Cleaved into: Soluble protein amnionless] | Inflammation	rs34334082	A	G	A	G	-0.441266	-0.0953506	0.0340587	102984621	0.233699	0.080067	14	102984621	0.0212829	1.73181e-95	33084	0.0128118	429.34	492.353	429.872
Protein amnionless [Cleaved into: Soluble protein amnionless] | Inflammation	rs34341375	A	C	A	C	0.344301	-0.0678905	0.0209126	102736603	0.372037	0.0760538	14	102736603	0.0279835	8.64968e-35	33084	0.00485441	161.377	492.353	151.381
Protein amnionless [Cleaved into: Soluble protein amnionless] | Inflammation	rs72702761	T	C	T	C	0.388062	-0.62488	0.00849353	102680972	0.191096	0.477976	14	102680972	0.0418716	1.89845e-20	33084	0.00253639	84.1222	492.353	85.8941
Protein amnionless [Cleaved into: Soluble protein amnionless] | Inflammation	rs74621835	A	G	A	G	0.185532	0.183121	0.016837	101962712	0.0138759	0.0744252	14	101962712	0.0298237	4.94186e-10	33084	0.00113961	37.7437	492.353	38.7003
AMP deaminase 3 | Neurology_II	rs117302185	C	A	C	A	-0.608213	-0.0556634	0.024695	10459632	0.44444	0.0727895	11	10459632	0.024072	7.4817e-141	33853	0.0178193	614.145	492.353	638.391
AMP deaminase 3 | Neurology_II	rs61891766	A	G	A	G	-0.257948	-0.0243623	0.0158681	10318532	0.766909	0.0821885	11	10318532	0.0303531	1.92442e-17	33853	0.00207813	70.4932	492.353	72.2201
AMP deaminase 3 | Neurology_II	rs75317269	T	C	T	C	0.119626	-0.104876	0.0309277	10525176	0.2729	0.0956544	11	10525176	0.0217047	3.55746e-08	33853	0.000857798	29.0622	492.353	30.3769
Alpha-amylase 1A_Alpha-amylase 1B_Alpha-amylase 1C | Inflammation_II	rs115741229	A	G	A	G	-0.402876	-0.0309832	0.015468	104416191	0.66811	0.0722652	1	104416191	0.0323425	1.28855e-35	31804	0.00494353	157.995	492.353	155.166
Alpha-amylase 1A_Alpha-amylase 1B_Alpha-amylase 1C | Inflammation_II	rs12134741	A	C	A	C	-0.263048	-0.0067272	0.00813178	103514206	0.974557	0.210931	1	103514206	0.0446092	3.70809e-09	31804	0.00111619	35.5369	492.353	34.7713
Alpha-amylase 1A_Alpha-amylase 1B_Alpha-amylase 1C | Inflammation_II	rs142394676	C	T	C	T	0.19036	0.138271	0.0184771	104238114	0.158546	0.0980657	1	104238114	0.0305693	4.74952e-10	31804	0.00131436	41.8544	492.353	38.7776
Alpha-amylase 1A_Alpha-amylase 1B_Alpha-amylase 1C | Inflammation_II	rs185455864	A	C	A	C	0.401289	0.00909369	0.010066	103471966	0.967146	0.220783	1	103471966	0.0420414	1.35988e-21	31804	0.00320928	102.39	492.353	91.1088
Alpha-amylase 1A_Alpha-amylase 1B_Alpha-amylase 1C | Inflammation_II	rs2646700	G	A	G	A	0.164655	0.00870106	0.969462	104420585	0.893417	0.0649423	1	104420585	0.0227844	4.95108e-13	31804	0.00160528	51.1332	492.353	52.2245
Alpha-amylase 1A_Alpha-amylase 1B_Alpha-amylase 1C | Inflammation_II	rs4344361	C	T	C	T	0.524205	0.0109316	0.09278	103493407	0.803961	0.044039	1	103493407	0.0135431	1e-200	31804	0.0462593	1542.49	492.353	1498.19
Alpha-amylase 1A_Alpha-amylase 1B_Alpha-amylase 1C | Inflammation_II	rs4847148	A	C	A	C	-0.393303	-0.173859	0.0152934	103907224	0.314799	0.172959	1	103907224	0.0322468	3.23892e-34	31804	0.00465903	148.86	492.353	148.758
Alpha-amylase 1A_Alpha-amylase 1B_Alpha-amylase 1C | Inflammation_II	rs544149998	G	A	G	A	0.274254	0.159802	0.0134489	103885680	0.10653	0.0990105	1	103885680	0.035902	2.18978e-14	31804	0.00199592	63.6011	492.353	58.3537
Alpha-amylase 1A_Alpha-amylase 1B_Alpha-amylase 1C | Inflammation_II	rs77395797	T	C	T	C	-0.514456	-0.0612999	0.0129229	103869827	0.813585	0.259961	1	103869827	0.0344815	2.45132e-50	31804	0.00675208	216.189	492.353	222.599
Pancreatic alpha-amylase | Cardiometabolic	rs192796270	T	C	T	C	0.161403	0.128408	0.0241091	102768618	0.115916	0.0816763	1	102768618	0.0254727	2.3531e-10	32101	0.00122584	39.3967	492.353	40.1489
Pancreatic alpha-amylase | Cardiometabolic	rs1932471	A	C	A	C	-0.168855	0.00578992	0.418415	104131536	0.816246	0.0249162	1	104131536	0.00791031	4.22669e-101	32101	0.0138764	451.688	492.353	455.66
Pancreatic alpha-amylase | Cardiometabolic	rs72688875	T	C	T	C	0.21481	0.0218174	0.14107	103235216	0.485135	0.031254	1	103235216	0.0111789	2.73527e-82	32101	0.0111823	363	492.353	369.242
Pancreatic alpha-amylase | Cardiometabolic	rs72692398	T	C	T	C	-0.371573	0.0363834	0.250741	103481378	0.17647	0.0269167	1	103481378	0.00896991	1e-200	32101	0.0518771	1756.32	492.353	1715.98
Pancreatic alpha-amylase | Cardiometabolic	rs72985866	A	G	A	G	0.385526	0.0734124	0.00809175	104046315	0.458384	0.0990038	1	104046315	0.0459664	4.98196e-17	32101	0.00238589	76.768	492.353	70.3439
Alpha-amylase 2B | Cardiometabolic	rs1932471	A	C	A	C	-0.169286	0.00578992	0.418588	104131536	0.816246	0.0249162	1	104131536	0.00805881	5.74116e-98	31042	0.013949	439.102	492.353	441.266
Alpha-amylase 2B | Cardiometabolic	rs72688875	T	C	T	C	0.220699	0.0218174	0.140843	103235216	0.485135	0.031254	1	103235216	0.0114071	2.13698e-83	31042	0.011788	370.263	492.353	374.326
Alpha-amylase 2B | Cardiometabolic	rs72692398	T	C	T	C	-0.3649	0.0363834	0.251141	103481378	0.17647	0.0269167	1	103481378	0.00913779	1e-200	31042	0.0500836	1636.56	492.353	1594.65
Alpha-amylase 2B | Cardiometabolic	rs72985866	A	G	A	G	0.442361	0.0734124	0.00806676	104046315	0.458384	0.0990038	1	104046315	0.0468782	3.85745e-21	31042	0.00313159	97.51	492.353	89.0455
Alpha-amylase 2B | Cardiometabolic	rs77135783	T	C	T	C	0.150285	0.128632	0.0241245	102769370	0.115279	0.081676	1	102769370	0.0259454	6.94033e-09	31042	0.00106344	33.0444	492.353	33.5514
Angiogenin | Cardiometabolic	rs2873965	C	T	C	T	-0.0759262	-0.00763022	0.554471	20725162	0.753722	0.0243205	14	20725162	0.00729462	2.26725e-25	33541	0.00284818	95.7981	492.353	108.337
Angiogenin | Cardiometabolic	rs4981311	A	G	A	G	0.587708	0.0134241	0.154822	20674854	0.710202	0.0361266	14	20674854	0.0102177	1e-200	33541	0.0903928	3332.96	492.353	3308.39
Angiogenin | Cardiometabolic	rs56067458	T	C	T	C	-0.130357	-0.00117078	0.076114	20628596	0.974279	0.0363121	14	20628596	0.0139392	8.61192e-21	33541	0.00238991	80.3472	492.353	87.4567
Angiogenin | Cardiometabolic	rs61976936	A	G	A	G	-0.166229	0.101028	0.0156479	20785521	0.501789	0.150411	14	20785521	0.0295972	1.94998e-08	33541	0.000851236	28.5739	492.353	31.5437
Angiopoietin-1 | Inflammation	rs1319745	G	T	G	T	0.0560846	-0.0198856	0.366072	107073998	0.426112	0.0249863	8	107073998	0.00775484	4.75226e-13	33537	0.0014599	49.0294	492.353	52.3048
Angiopoietin-2 | Oncology	rs1968586	T	C	T	C	-0.156687	0.0575295	0.355439	6421990	0.0212417	0.0249731	8	6421990	0.00780439	1.17842e-89	33966	0.0112493	386.418	492.353	403.077
Angiopoietin-2 | Oncology	rs2959812	G	A	G	A	-0.140484	0.0123715	0.720229	6533781	0.637699	0.0262711	8	6533781	0.008208	1.13841e-65	33966	0.00795348	272.298	492.353	292.94
Angiopoietin-2 | Oncology	rs73184454	A	G	A	G	0.0903131	0.0912371	0.0738684	6623373	0.0205173	0.0393816	8	6623373	0.0141935	1.97884e-10	33966	0.001116	37.9461	492.353	40.4876
Angiopoietin-related protein 1 | Cardiometabolic	rs12753251	A	G	A	G	-0.284166	-0.00834465	0.534054	178560763	0.730601	0.0242347	1	178560763	0.00751466	1e-200	33118	0.0401879	1386.59	492.353	1429.97
Angiopoietin-related protein 1 | Cardiometabolic	rs16852390	A	G	A	G	-0.072688	-0.00445674	0.127948	178054508	0.886478	0.031218	1	178054508	0.0113574	1.55303e-10	33118	0.00117905	39.0914	492.353	40.9607
Angiopoietin-related protein 1 | Cardiometabolic	rs871632	C	T	C	T	0.214752	-0.0105196	0.283205	178934631	0.681398	0.025623	1	178934631	0.0084165	1.3213e-143	33118	0.0187241	631.898	492.353	651.046
Angiopoietin-related protein 2 | Inflammation	rs571858	G	A	G	A	-0.0548668	-0.00380461	0.720972	126930553	0.905698	0.0321155	9	126930553	0.00818204	2.00355e-11	33720	0.0012112	40.8887	492.353	44.9672
Angiopoietin-related protein 3 | Cardiometabolic	rs11807161	T	C	T	C	-0.0425817	0.0251134	0.381136	62988926	0.302605	0.0243615	1	62988926	0.00752009	1.49283e-08	33671	0.000855364	28.8239	492.353	32.0627
Angiopoietin-related protein 3 | Cardiometabolic	rs192243749	A	C	A	C	0.227149	0.198695	0.00930995	62141559	0.0681271	0.108923	1	62141559	0.0370205	8.4754e-10	33671	0.000951781	32.076	492.353	37.6476
Angiopoietin-related protein 3 | Cardiometabolic	rs2012767	C	T	C	T	0.221353	-0.0110091	0.0102847	62417463	0.917823	0.106702	1	62417463	0.0355718	4.88664e-10	33671	0.000997477	33.6176	492.353	38.7221
Angiopoietin-related protein 4 | Inflammation	rs2278236	A	G	A	G	0.279904	0.0214364	0.514287	8366697	0.374663	0.0241463	19	8366697	0.00751661	1e-200	33784	0.0391411	1376.13	492.353	1386.67
Angiopoietin-related protein 4 | Inflammation	rs2967614	A	G	A	G	0.0478608	-0.0215337	0.607256	8393261	0.439748	0.027871	19	8393261	0.00775469	6.74963e-10	33784	0.00109263	36.9514	492.353	38.0918
Angiopoietin-related protein 7 | Oncology	rs12074336	G	T	G	T	-0.360382	0.0759209	0.0352853	11430857	0.321329	0.076554	1	11430857	0.0199643	7.70371e-73	33966	0.00884197	302.988	492.353	325.85
Angiopoietin-related protein 7 | Oncology	rs1884429	C	T	C	T	0.361523	-0.0177471	0.765559	11052779	0.537183	0.0287598	1	11052779	0.00869344	1e-200	33966	0.0469153	1671.87	492.353	1729.37
Angiopoietin-related protein 7 | Oncology	rs4263998	T	C	T	C	-0.155376	0.0776822	0.0675651	11604156	0.149754	0.053931	1	11604156	0.0154439	8.24518e-24	33966	0.00304186	103.629	492.353	101.217
Ankyrin repeat and MYND domain-containing protein 2 | Inflammation_II	rs4719474	A	C	A	C	0.081885	0.0023608	0.376146	16637330	0.925648	0.0252976	7	16637330	0.00800392	1.44611e-24	32981	0.00314687	104.108	492.353	104.665
Ankyrin repeat domain-containing protein 54 | Oncology	rs35496925	G	A	G	A	0.143104	0.0458734	0.0593553	38028600	0.355762	0.049675	22	38028600	0.0160721	5.39262e-19	32907	0.00228675	75.418	492.353	79.279
Aminopeptidase N | Cardiometabolic	rs11857014	T	C	T	C	-0.07399	0.0368104	0.394807	89530308	0.146085	0.0253254	15	89530308	0.00776254	1.54775e-21	33745	0.0026161	88.5067	492.353	90.8528
Aminopeptidase N | Cardiometabolic	rs1966720	C	T	C	T	0.253246	-0.0010305	0.282761	89826522	0.970329	0.0277045	15	89826522	0.008366	1e-200	33745	0.0260135	901.217	492.353	916.325
Aminopeptidase N | Cardiometabolic	rs28698386	T	C	T	C	-0.349816	0.0229706	0.519361	89783995	0.35942	0.0250641	15	89783995	0.00754613	1e-200	33745	0.0610939	2195.63	492.353	2148.97
Annexin A10 | Neurology	rs11936562	G	A	G	A	0.0503908	-0.032142	0.598234	168155041	0.181883	0.0240768	4	168155041	0.0076996	5.96623e-11	32922	0.00122061	40.2316	492.353	42.8318
Annexin A11 | Inflammation	rs2784773	C	T	C	T	0.0662676	-0.0306796	0.644151	80160044	0.24293	0.0262737	10	80160044	0.00788898	4.46478e-17	33657	0.0020132	67.8908	492.353	70.5604
Annexin A2 | Cardiometabolic_II	rs143857439	G	T	G	T	-0.172438	0.173304	0.017622	60218783	0.0106633	0.0678679	15	60218783	0.0300129	9.16727e-09	32531	0.00102951	33.5234	492.353	33.0103
Annexin A2 | Cardiometabolic_II	rs145847883	T	C	T	C	0.224018	-0.0537036	0.0337511	60714427	0.459581	0.0726178	15	60714427	0.0224763	2.12863e-23	32531	0.0032732	106.824	492.353	99.3382
Annexin A2 | Cardiometabolic_II	rs190776828	A	G	A	G	-0.187966	0.020259	0.0423183	60522854	0.764506	0.0676272	15	60522854	0.0198404	2.69588e-21	32531	0.00286377	93.4231	492.353	89.7548
Annexin A2 | Cardiometabolic_II	rs67827628	C	T	C	T	0.604168	0.0510542	0.135686	60390021	0.21111	0.0408264	15	60390021	0.0110812	1e-200	32531	0.0856154	3045.75	492.353	2972.64
Annexin A2 | Cardiometabolic_II	rs72744887	G	A	G	A	0.134232	0.00164965	0.105829	60344777	0.967427	0.0403974	15	60344777	0.0125524	1.08893e-26	32531	0.0034101	111.307	492.353	114.356
Annexin A2 | Cardiometabolic_II	rs9920880	C	T	C	T	0.126979	0.0509512	0.0739802	60704165	0.211981	0.0408218	15	60704165	0.014539	2.4649e-18	32531	0.00220917	72.0213	492.353	76.2772
Annexin A3 | Neurology	rs17003342	T	G	T	G	-0.0906377	-0.0145627	0.638049	78545837	0.561186	0.0250615	4	78545837	0.00773751	1.07969e-31	33895	0.00379447	129.096	492.353	137.219
Annexin A4 | Cardiometabolic	rs56398743	C	A	C	A	0.057062	-0.00356994	0.204768	69791140	0.895837	0.0272677	2	69791140	0.00932264	9.31086e-10	33509	0.00106042	35.5694	492.353	37.4642
Annexin A5 | Neurology	rs2306411	G	A	G	A	-0.116734	0.00799735	0.291401	121677480	0.767036	0.0269949	4	121677480	0.00845178	2.16471e-43	32861	0.00562751	185.961	492.353	190.765
Amiloride-sensitive amine oxidase [copper-containing] | Inflammation	rs1049742	T	C	T	C	0.495049	0.017717	0.0810059	150857465	0.704948	0.0467899	7	150857465	0.0140843	1e-200	33084	0.0364885	1252.83	492.353	1235.45
Amiloride-sensitive amine oxidase [copper-containing] | Inflammation	rs11768123	C	T	C	T	-0.0632227	-0.0383553	0.147111	150902759	0.353618	0.0413492	7	150902759	0.0109456	7.64522e-09	33084	0.00100303	33.2155	492.353	33.3631
Membrane primary amine oxidase | Cardiometabolic	rs12948911	T	C	T	C	-0.377035	0.00387132	0.188667	42446588	0.906449	0.0329424	17	42446588	0.00927326	1e-200	33809	0.04352	1538.22	492.353	1653.1
Membrane primary amine oxidase | Cardiometabolic	rs141836654	A	G	A	G	0.162205	0.302291	0.0210738	42308410	0.0199177	0.129856	17	42308410	0.0260312	4.62999e-10	33809	0.00108555	36.7392	492.353	38.8276
Membrane primary amine oxidase | Cardiometabolic	rs73307798	G	T	G	T	0.10947	0.015167	0.172421	41932542	0.595587	0.0285761	17	41932542	0.00961247	4.78189e-30	33809	0.00341995	116.015	492.353	129.694
Membrane primary amine oxidase | Cardiometabolic	rs76305463	C	A	C	A	-0.727222	-0.0284815	0.0178104	42864869	0.859479	0.160878	17	42864869	0.0281339	2.52348e-147	33809	0.0185026	637.31	492.353	668.15
Membrane primary amine oxidase | Cardiometabolic	rs76844890	T	G	T	G	-0.293126	0.111936	0.0205271	42891452	0.294629	0.106808	17	42891452	0.0255048	1.4312e-30	33809	0.00345508	117.211	492.353	132.088
AP-1 complex subunit gamma-like 2 | Oncology_II	rs140983547	T	C	T	C	-0.526488	-0.0976941	0.0107233	23565870	0.197886	0.0758732	14	23565870	0.0402414	4.10488e-39	33777	0.00588103	199.807	492.353	171.171
AP-1 complex subunit gamma-like 2 | Oncology_II	rs28403575	T	C	T	C	-0.192051	-0.031787	0.0884882	23556131	0.441155	0.0412687	14	23556131	0.0131331	1.99205e-48	33777	0.00594992	202.161	492.353	213.845
AP-3 complex subunit beta-1 | Oncology_II	rs11746090	A	G	A	G	-0.0528314	0.0396208	0.306136	78044022	0.164786	0.0285215	5	78044022	0.00812175	7.7732e-11	33796	0.00118578	40.1197	492.353	42.3141
Amyloid beta A4 precursor protein-binding family B member 1-interacting protein | Oncology	rs2017306	C	A	C	A	-0.0670109	0.0177892	0.184351	26306329	0.597978	0.0337356	10	26306329	0.00961761	3.22552e-12	33533	0.00135042	45.3423	492.353	48.5463
Serum amyloid P-component | Inflammation_II	rs12727188	G	T	G	T	0.192658	0.0168535	0.0899201	159516538	0.647523	0.0368619	1	159516538	0.0124766	8.59409e-54	33693	0.00607492	205.921	492.353	238.441
Serum amyloid P-component | Inflammation_II	rs36126250	G	T	G	T	-0.535152	0.0153269	0.0229999	159593911	0.82133	0.0678681	1	159593911	0.0235983	7.46449e-114	33693	0.0128708	439.283	492.353	514.272
APEX nuclease | Oncology	rs1130409	G	T	G	T	-0.388737	0.00258471	0.480083	20456995	0.91473	0.0241394	14	20456995	0.00729531	1e-200	33841	0.0754383	2761.05	492.353	2839.38
APEX nuclease | Oncology	rs1760927	C	T	C	T	-0.0586342	-0.0373402	0.641359	20488285	0.178545	0.0277571	14	20488285	0.00779098	5.2348e-14	33841	0.00158159	53.6041	492.353	56.6393
Apolipoprotein A-I | Inflammation_II	rs2727784	T	C	T	C	-0.0635894	-0.0151653	0.649749	116840425	0.532866	0.0243175	11	116840425	0.00747609	1.80509e-17	33995	0.00184045	62.6778	492.353	72.347
Apolipoprotein A-II | Inflammation_II	rs4073054	A	C	A	C	0.0671418	-0.0573793	0.626291	161230697	0.0205381	0.0247713	1	161230697	0.00754407	5.58727e-19	33985	0.00211021	71.8629	492.353	79.209
Apolipoprotein B receptor | Cardiometabolic_II	rs112223196	C	A	C	A	-0.70601	0.00291338	0.243913	28287097	0.923319	0.0302677	16	28287097	0.00902303	1e-200	33042	0.183848	7442.64	492.353	6122.33
Apolipoprotein B receptor | Cardiometabolic_II	rs144619400	T	C	T	C	-0.215283	-0.012453	0.0297762	28077835	0.867346	0.0745556	16	28077835	0.0235371	5.87895e-20	33042	0.00267788	88.7146	492.353	83.6592
Apolipoprotein B receptor | Cardiometabolic_II	rs4788120	T	C	T	C	0.15539	-0.0318517	0.672513	29027131	0.21923	0.0259256	16	29027131	0.00855392	9.59843e-74	33042	0.0106358	355.185	492.353	330.001
Apolipoprotein C-I | Inflammation_II	rs483082	T	G	T	G	0.0988073	-0.0094349	0.2373	44912921	0.740041	0.0284356	19	44912921	0.00842705	9.48637e-32	33930	0.00353394	120.325	492.353	137.476
Apolipoprotein C-I | Inflammation_II	rs62118471	C	T	C	T	0.139677	-0.0484614	0.026908	45187791	0.576379	0.0867424	19	45187791	0.0234145	2.44017e-09	33930	0.00102168	34.699	492.353	35.5861
Apolipoprotein D | Inflammation_II	rs11185487	A	G	A	G	0.0517344	-0.0177079	0.500518	195876763	0.47297	0.0246747	3	195876763	0.00818346	2.58488e-10	32438	0.00133822	43.4648	492.353	39.9655
Apolipoprotein D | Inflammation_II	rs139828053	C	T	C	T	-0.536629	-0.0233566	0.0313123	195572021	0.699346	0.0604773	3	195572021	0.0220963	2.76058e-130	32438	0.0174694	576.711	492.353	589.806
Apolipoprotein E | Inflammation_II	rs139326841	C	T	C	T	-0.350015	-0.122609	0.021654	44766468	0.108974	0.0764958	19	44766468	0.02837	5.69115e-35	33995	0.0051908	177.371	492.353	152.214
Apolipoprotein E | Inflammation_II	rs1836278	C	T	C	T	0.070828	-0.062043	0.200706	44379387	0.0717414	0.0344539	19	44379387	0.00942313	5.63119e-14	33995	0.00160956	54.8019	492.353	56.4962
Apolipoprotein E | Inflammation_II	rs56170641	A	G	A	G	-0.16939	0.0865698	0.0366789	45256342	0.171754	0.0633473	19	45256342	0.0200249	2.6965e-17	33995	0.00202765	69.0659	492.353	71.5541
Apolipoprotein E | Inflammation_II	rs8106813	G	A	G	A	0.326195	0.0320142	0.493728	44928401	0.193018	0.024594	19	44928401	0.00802716	1e-200	33995	0.0531932	1909.78	492.353	1651.32
Apolipoprotein F | Inflammation_II	rs2020854	C	T	C	T	-0.351487	-0.256698	0.0696631	56349583	7.45229e-06	0.0572943	12	56349583	0.0143282	6.88652e-133	33985	0.0160137	553.05	492.353	601.777
Beta-2-glycoprotein 1 | Neurology	rs117246909	T	C	T	C	-0.172986	0.20594	0.0163268	66345111	0.309376	0.202591	17	66345111	0.0297942	6.3975e-09	33687	0.000961178	32.4084	492.353	33.71
Beta-2-glycoprotein 1 | Neurology	rs118088174	T	C	T	C	0.497873	-0.0461104	0.0454896	66225335	0.467711	0.0634947	17	66225335	0.0183043	6.53131e-163	33687	0.0215258	741.049	492.353	739.828
Beta-2-glycoprotein 1 | Neurology	rs139464717	A	G	A	G	-1.50643	0.149792	0.0124293	66320426	0.305558	0.146197	17	66320426	0.0354532	1e-200	33687	0.0557112	1987.35	492.353	1805.46
Beta-2-glycoprotein 1 | Neurology	rs6504456	C	T	C	T	-0.0501968	-0.0262407	0.370548	66752554	0.283565	0.0244704	17	66752554	0.0078802	1.89043e-10	33687	0.00117541	39.6403	492.353	40.5768
Beta-2-glycoprotein 1 | Neurology	rs73336725	A	G	A	G	-0.229675	0.138025	0.0157925	66197477	0.0900264	0.0814183	17	66197477	0.0306825	7.12525e-14	33687	0.00163982	55.3279	492.353	56.0333
Beta-2-glycoprotein 1 | Neurology	rs77620153	A	G	A	G	-0.696217	-0.0382001	0.0555608	66134676	0.400802	0.045466	17	66134676	0.0165616	1e-200	33687	0.05087	1805.4	492.353	1767.2
Beta-2-glycoprotein 1 | Neurology	rs8178860	T	G	T	G	-1.59083	0.361227	0.0101422	66214349	0.232895	0.302805	17	66214349	0.0399803	1e-200	33687	0.0508139	1803.3	492.353	1583.27
Apolipoprotein L1 | Inflammation_II	rs136168	A	G	A	G	-0.317775	0.0108297	0.813258	36264796	0.744903	0.0332845	22	36264796	0.00879463	1e-200	33985	0.0306718	1075.3	492.353	1305.58
Apolipoprotein M | Cardiometabolic	rs805258	T	C	T	C	-0.784462	0.0935946	0.0295922	31665775	0.544869	0.154583	6	31665775	0.0217097	1e-200	33742	0.0353432	1236.17	492.353	1305.68
Amyloid-beta precursor protein | Neurology	rs8131895	A	C	A	C	-0.0727454	-0.0393055	0.654117	26131210	0.125839	0.0256778	21	26131210	0.00790977	3.68383e-20	33687	0.00239456	80.8544	492.353	84.5831
DCC-interacting protein 13-beta | Inflammation_II	rs10778371	A	G	A	G	0.128895	-0.0486808	0.372231	105245546	0.0449035	0.024273	12	105245546	0.00780763	3.17176e-61	33187	0.00776452	259.682	492.353	272.542
Adenine phosphoribosyltransferase | Neurology	rs12596224	G	A	G	A	-0.0725376	0.0235135	0.242878	88800278	0.387739	0.0272233	16	88800278	0.00871955	8.8736e-17	33436	0.00193513	64.8246	492.353	69.2051
Adenine phosphoribosyltransferase | Neurology	rs8062694	C	T	C	T	0.186513	-0.0360303	0.986519	88998908	0.745289	0.110912	16	88998908	0.0323649	8.2718e-09	33436	0.000925286	30.9646	492.353	33.2101
Amphiregulin | Oncology	rs1691273	T	C	T	C	-0.177292	0.0968941	0.692133	74457928	0.00152321	0.0305638	4	74457928	0.00815605	9.07821e-105	33533	0.0133956	455.265	492.353	472.518
Arfaptin-1 | Neurology_II	rs4619875	T	C	T	C	0.158521	-0.00930591	0.403525	152779978	0.699931	0.0241453	4	152779978	0.0076511	2.3518e-95	33874	0.0120967	414.756	492.353	429.265
Arginase-1 | Oncology	rs112035159	T	C	T	C	0.266093	0.129583	0.0169294	131656505	0.420293	0.16079	6	131656505	0.0285039	1.0067e-20	33455	0.0023568	79.0284	492.353	87.1482
Arginase-1 | Oncology	rs2781668	T	C	T	C	-0.237197	-0.0378627	0.166831	131576138	0.185222	0.0285789	6	131576138	0.00985627	5.74116e-128	33455	0.0156408	531.545	492.353	579.153
Arginase-2, mitochondrial | Oncology_II	rs61990120	A	G	A	G	0.0834862	-0.0199475	0.141866	67622703	0.549831	0.0333563	14	67622703	0.0110515	4.21211e-14	33777	0.00169704	57.4151	492.353	57.0672
Rho GTPase-activating protein 25 | Oncology	rs13413887	G	A	G	A	0.105748	0.0143102	0.758171	68769536	0.607406	0.0278528	2	68769536	0.00888962	1.24566e-32	32907	0.00410062	135.487	492.353	141.507
Rho GTPase-activating protein 25 | Oncology	rs6730572	G	T	G	T	0.049192	0.0294407	0.744276	68803018	0.358545	0.0320656	2	68803018	0.00894892	3.86349e-08	32907	0.000921137	30.338	492.353	30.2167
Rho GTPase-activating protein 45 | Inflammation_II	rs34593562	G	A	G	A	-0.0712126	0.0105743	0.449393	1083557	0.663835	0.0243297	19	1083557	0.00754728	3.89045e-21	33187	0.00250964	83.492	492.353	89.0293
Rho guanine nucleotide exchange factor 10 | Neurology_II	rs13281104	G	A	G	A	0.316776	0.0229464	0.243527	1863757	0.402457	0.0274071	8	1863757	0.00868295	1e-200	33874	0.0369722	1300.4	492.353	1330.98
Rho guanine nucleotide exchange factor 5 | Neurology_II	rs13230714	G	T	G	T	0.247286	0.0157821	0.303561	144477198	0.558821	0.0269968	7	144477198	0.00844884	2.60016e-188	32867	0.0258558	872.305	492.353	856.653
Rho guanine nucleotide exchange factor 5 | Neurology_II	rs6969385	A	G	A	G	-0.395552	0.0394542	0.209926	143912622	0.235147	0.0332329	7	143912622	0.00954538	1e-200	32867	0.0519005	1799.08	492.353	1717.2
ADP-ribosylation factor-like protein 2-binding protein | Cardiometabolic_II	rs62037085	T	C	T	C	-0.105986	0.0935589	0.0443821	57381898	0.207536	0.0742313	16	57381898	0.0186093	1.23123e-08	32862	0.000952838	31.3401	492.353	32.4367
ADP-ribosylation factor-like protein 2-binding protein | Cardiometabolic_II	rs7198865	A	G	A	G	-0.746164	-0.0848249	0.0352316	57249818	0.63804	0.18031	16	57249818	0.0208366	1e-200	32862	0.037849	1292.64	492.353	1282.37
Arylsulfatase A | Neurology	rs118119439	A	G	A	G	-0.303619	0.000945439	0.019096	50534802	0.993243	0.11163	22	50534802	0.0274105	1.62667e-28	33687	0.00345348	116.734	492.353	122.694
Arylsulfatase A | Neurology	rs13057207	G	A	G	A	-0.222777	-0.0782003	0.0551493	50648599	0.203958	0.0615578	22	50648599	0.0164579	9.56533e-42	33687	0.00517218	175.131	492.353	183.228
Arylsulfatase A | Neurology	rs142491424	A	G	A	G	0.31962	0.156851	0.0053521	49989839	0.126203	0.102568	22	49989839	0.0529895	1.62185e-09	33687	0.00108766	36.6776	492.353	36.3821
Arylsulfatase A | Neurology	rs190070543	G	A	G	A	-0.154255	0.016697	0.0639445	50593732	0.769637	0.0570157	22	50593732	0.0157415	1.13423e-22	33687	0.00284848	96.2252	492.353	96.0254
Arylsulfatase A | Neurology	rs77135372	A	G	A	G	1.29072	-0.0168011	0.0275245	50545936	0.878672	0.110061	22	50545936	0.0229406	1e-200	33687	0.0891851	3298.36	492.353	3165.59
Arylsulfatase B | Oncology	rs11743362	A	G	A	G	-0.293751	0.0281584	0.43959	78880898	0.247447	0.0243464	5	78880898	0.00761574	1e-200	33533	0.042515	1488.87	492.353	1487.77
Arylsulfatase B | Oncology	rs12653089	T	C	T	C	-0.0765671	0.057434	0.254913	78387710	0.0516964	0.0295191	5	78387710	0.00868939	1.23396e-18	33533	0.00222696	74.839	492.353	77.6436
Arylsulfatase B | Oncology	rs1402684	T	G	T	G	0.051624	-0.0509345	0.266204	78984708	0.0562937	0.0266847	5	78984708	0.00865581	2.46008e-09	33533	0.00104117	34.948	492.353	35.5703
Ecto-ADP-ribosyltransferase 3 | Cardiometabolic	rs10009108	A	C	A	C	0.095251	-0.0298436	0.380783	76106512	0.220773	0.0243725	4	76106512	0.00708137	3.04018e-41	33809	0.00427848	145.264	492.353	180.927
Ecto-ADP-ribosyltransferase 3 | Cardiometabolic	rs145966904	A	G	A	G	-0.133609	-0.0989378	0.021659	76491793	0.464619	0.135297	4	76491793	0.024271	3.69445e-08	33809	0.000756537	25.5956	492.353	30.3037
Ecto-ADP-ribosyltransferase 3 | Cardiometabolic	rs4859610	G	A	G	A	-0.283109	-0.00312609	0.770775	76079288	0.913722	0.0288531	4	76079288	0.00822487	1e-200	33809	0.0283222	985.397	492.353	1184.81
Ecto-ADP-ribosyltransferase 3 | Cardiometabolic	rs57661457	T	C	T	C	-0.0889611	0.00133552	0.0860547	76477215	0.978782	0.0502145	4	76477215	0.0123415	5.66631e-13	33809	0.00124487	42.1379	492.353	51.9594
Ecto-ADP-ribosyltransferase 5 | Neurology_II	rs111546099	A	G	A	G	-0.0673147	-0.012035	0.55759	3651081	0.622528	0.0244479	11	3651081	0.0080406	5.67153e-17	32867	0.00223558	73.6369	492.353	70.0879
Ecto-ADP-ribosyltransferase 5 | Neurology_II	rs75902876	A	G	A	G	0.349806	-0.0261226	0.0812564	3641791	0.578127	0.0469727	11	3641791	0.0153072	1.38357e-115	32867	0.0182699	611.615	492.353	522.231
Acid ceramidase | Cardiometabolic_II	rs151142780	G	T	G	T	0.182996	0.0746468	0.030437	18085712	0.416468	0.0918658	8	18085712	0.0226862	7.24102e-16	33610	0.00197647	66.5569	492.353	65.0668
Acid ceramidase | Cardiometabolic_II	rs17126188	G	A	G	A	-0.899609	-0.0861291	0.00616559	18057832	0.541674	0.14113	8	18057832	0.0493408	2.84774e-74	33610	0.00991805	336.665	492.353	332.426
Acid ceramidase | Cardiometabolic_II	rs185743521	A	G	A	G	0.221048	-0.00989138	0.0244519	18030214	0.897222	0.0765759	8	18030214	0.0253023	2.40935e-18	33610	0.00233112	78.5273	492.353	76.3226
Acid ceramidase | Cardiometabolic_II	rs187762605	A	G	A	G	0.202717	0.00116511	0.0151249	17824946	0.98802	0.077597	8	17824946	0.0320096	2.40453e-10	33610	0.00122429	41.1963	492.353	40.107
Acid ceramidase | Cardiometabolic_II	rs73196083	G	A	G	A	0.218828	0.0790916	0.0302857	18053222	0.221162	0.0646467	8	18053222	0.0227604	6.94864e-22	33610	0.00281266	94.7945	492.353	92.437
Acid ceramidase | Cardiometabolic_II	rs7462730	C	A	C	A	0.977796	-0.0633358	0.96381	17851894	0.298027	0.0608604	8	17851894	0.0208484	1e-200	33610	0.066697	2401.74	492.353	2199.64
Acid ceramidase | Cardiometabolic_II	rs76745328	C	A	C	A	0.120402	-0.055099	0.0339482	18082166	0.383313	0.0632009	8	18082166	0.0208009	7.11001e-09	33610	0.000950856	31.9868	492.353	33.5045
Neutral ceramidase | Neurology	rs10857481	A	G	A	G	0.0675994	-0.00108567	0.228336	49383693	0.967931	0.0270042	10	49383693	0.00897572	5.02111e-14	33436	0.00161034	53.927	492.353	56.7214
Neutral ceramidase | Neurology	rs144502411	G	A	G	A	0.240257	0.115058	0.00979771	51145230	0.285518	0.107732	10	51145230	0.0404585	2.87879e-09	33436	0.00112003	37.4892	492.353	35.2641
Neutral ceramidase | Neurology	rs986315	A	G	A	G	-0.143852	-0.0195923	0.393491	50329591	0.44533	0.0256705	10	50329591	0.00769368	5.19757e-78	33436	0.0098772	333.529	492.353	349.594
Asialoglycoprotein receptor 1 | Neurology	rs55714927	T	C	T	C	-0.19305	-0.0720221	0.194969	7176997	0.00980822	0.0278883	17	7176997	0.00938678	5.5195e-94	33436	0.011699	395.774	492.353	422.967
Asialoglycoprotein receptor 2 | Inflammation_II	rs2304980	T	G	T	G	0.325192	0.0167793	0.289191	7108754	0.546109	0.0277986	17	7108754	0.00824786	1e-200	33985	0.0434758	1544.59	492.353	1554.52
Asialoglycoprotein receptor 2 | Inflammation_II	rs72842814	A	G	A	G	0.134502	0.0976551	0.0281668	7410818	0.137886	0.0658182	17	7410818	0.0239609	1.98399e-08	33985	0.000990414	33.6906	492.353	31.5102
Asporin | Cardiometabolic_II	rs149556327	A	G	A	G	-0.0824798	0.06945	0.0739433	93046096	0.140539	0.0471235	9	93046096	0.0141633	5.76328e-09	33942	0.000931669	31.6503	492.353	33.913
Asporin | Cardiometabolic_II	rs2295941	G	A	G	A	-0.257487	-0.00651885	0.327248	92274705	0.808808	0.0269414	9	92274705	0.00781739	1e-200	33942	0.0291926	1020.59	492.353	1084.89
Isoaspartyl peptidase/L-asparaginase | Cardiometabolic_II	rs10897270	T	C	T	C	0.0810428	-0.0062628	0.567888	62415535	0.80573	0.0254649	11	62415535	0.0076582	3.59335e-26	33042	0.00322343	106.846	492.353	111.989
Isoaspartyl peptidase/L-asparaginase | Cardiometabolic_II	rs12798658	G	T	G	T	0.235779	-0.0135464	0.0158212	62238935	0.878434	0.0885651	11	62238935	0.0307201	1.6531e-14	33042	0.00173123	57.2989	492.353	58.9067
Isoaspartyl peptidase/L-asparaginase | Cardiometabolic_II	rs2513045	C	T	C	T	-0.133085	0.137866	0.970948	62468747	0.27427	0.126103	11	62468747	0.022309	2.43854e-09	33042	0.000999218	33.0472	492.353	35.5875
Isoaspartyl peptidase/L-asparaginase | Cardiometabolic_II	rs55906750	T	C	T	C	-0.361421	-0.00447152	0.290945	62300045	0.864366	0.026177	11	62300045	0.00817283	1e-200	33042	0.0538949	1882.12	492.353	1955.61
Copper transport protein ATOX1 | Oncology	rs10044368	A	G	A	G	-0.071774	-0.0658583	0.415589	151814076	0.00718423	0.0244992	5	151814076	0.00762623	4.89328e-21	33822	0.00250234	84.8415	492.353	88.5757
ATPase inhibitor, mitochondrial | Inflammation	rs510379	C	T	C	T	0.11152	0.00746801	0.359785	28208722	0.771186	0.0256787	1	28208722	0.00786245	1.15292e-45	33848	0.00572934	195.033	492.353	201.182
V-type proton ATPase subunit G 2 | Cardiometabolic_II	rs2239705	A	G	A	G	0.204384	0.341577	0.157218	31545625	5.59371e-20	0.037323	6	31545625	0.0106679	8.1903e-82	32862	0.0110698	367.827	492.353	367.059
V-type proton ATPase subunit G 2 | Cardiometabolic_II	rs28752924	C	T	C	T	0.0596733	0.0962494	0.443158	31336145	6.19341e-05	0.0240304	6	31336145	0.00805811	1.30798e-13	32862	0.00175744	57.8512	492.353	54.8395
All-trans retinoic acid-induced differentiation factor | Oncology_II	rs1275530	G	A	G	A	-0.278873	0.0286796	0.707122	27209679	0.302086	0.0277911	2	27209679	0.00811349	1e-200	33796	0.0322125	1124.82	492.353	1181.4
All-trans retinoic acid-induced differentiation factor | Oncology_II	rs138043913	T	C	T	C	0.301043	-0.0822424	0.0199035	26715029	0.466191	0.112863	2	26715029	0.0275176	7.41822e-28	33796	0.00353578	119.912	492.353	119.684
All-trans retinoic acid-induced differentiation factor | Oncology_II	rs59284336	T	C	T	C	-0.111144	-0.0107872	0.0379519	26683568	0.852079	0.0578508	2	26683568	0.0194986	1.19743e-08	33796	0.000902054	30.5115	492.353	32.4912
Attractin, Isoform 2 | Inflammation_II	rs117894413	A	G	A	G	-0.177542	-0.0635067	0.0321812	3835918	0.369881	0.0708229	20	3835918	0.020969	2.52e-17	33995	0.00196349	66.8762	492.353	71.6881
Attractin, Isoform 2 | Inflammation_II	rs2787088	T	C	T	C	0.179204	-0.00157016	0.548242	3665269	0.948988	0.0245426	20	3665269	0.00749458	2.34423e-126	33995	0.0159076	549.487	492.353	571.743
Attractin, Isoform 2 | Inflammation_II	rs77811530	G	A	G	A	-0.564358	-0.0655533	0.0827414	3233216	0.0862502	0.0382119	20	3233216	0.0135462	1e-200	33995	0.0483453	1726.89	492.353	1735.7
Ataxin-2-like protein | Neurology_II	rs497523	C	T	C	T	-0.0508032	-0.0284923	0.352525	28566610	0.261375	0.0253683	16	28566610	0.00788585	1.17655e-10	33874	0.00117822	39.9556	492.353	41.5035
Ataxin-3 | Neurology_II	rs2498824	A	C	A	C	-0.0638405	-0.00496576	0.205515	91916745	0.868551	0.0300048	14	91916745	0.00914406	2.91743e-12	33853	0.00133092	45.113	492.353	48.7432
Ataxin-3 | Neurology_II	rs55656743	G	A	G	A	-0.306859	0.0364283	0.244708	92073710	0.209465	0.0290257	14	92073710	0.00849727	1e-200	33853	0.0348073	1220.75	492.353	1304.12
Tyrosine-protein kinase receptor UFO | Cardiometabolic	rs11083613	C	T	C	T	-0.0668021	0.00400354	0.217662	41223600	0.89169	0.0294019	19	41223600	0.00953238	2.4188e-12	33809	0.0015198	51.4582	492.353	49.1109
Tyrosine-protein kinase receptor UFO | Cardiometabolic	rs338583	G	A	G	A	-0.0912701	0.0362504	0.279366	41206519	0.179264	0.0269916	19	41206519	0.00825464	2.03142e-28	33809	0.00335409	113.773	492.353	122.253
UDP-GlcNAc:betaGal beta-1,3-N-acetylglucosaminyltransferase 7 | Cardiometabolic_II	rs113473264	T	C	T	C	-0.374795	-0.0123042	0.0106965	230993686	0.888853	0.0880405	2	230993686	0.036128	3.25237e-25	33042	0.00297296	98.5194	492.353	107.622
UDP-GlcNAc:betaGal beta-1,3-N-acetylglucosaminyltransferase 7 | Cardiometabolic_II	rs11684589	T	G	T	G	0.140397	7.40763e-05	0.0970586	231389474	0.998946	0.0560954	2	231389474	0.0125199	3.48658e-29	33042	0.00345493	114.547	492.353	125.752
UDP-GlcNAc:betaGal beta-1,3-N-acetylglucosaminyltransferase 7 | Cardiometabolic_II	rs140040124	C	T	C	T	0.239414	-0.044095	0.0215766	231404021	0.790513	0.165993	2	231404021	0.0269303	6.1038e-19	33042	0.00242013	80.1551	492.353	79.0345
UDP-GlcNAc:betaGal beta-1,3-N-acetylglucosaminyltransferase 7 | Cardiometabolic_II	rs144699115	A	G	A	G	0.165498	0.0180822	0.0228397	231018945	0.751405	0.0570798	2	231018945	0.0250805	4.14859e-11	33042	0.00122256	40.443	492.353	43.5425
UDP-GlcNAc:betaGal beta-1,3-N-acetylglucosaminyltransferase 7 | Cardiometabolic_II	rs4973432	C	T	C	T	-0.173085	0.029613	0.83114	231518438	0.400573	0.0352285	2	231518438	0.00982775	1.9994e-69	33042	0.00840911	280.193	492.353	310.178
Beta-1,4-galactosyltransferase 1 | Inflammation	rs7019909	T	C	T	C	0.331588	0.0465547	0.10231	33113324	0.210147	0.0371498	9	33113324	0.0120316	3.38065e-167	33848	0.0201963	697.654	492.353	759.54
Beta-1,4-glucuronyltransferase 1 | Neurology	rs10896113	T	C	T	C	-0.315543	0.0478044	0.221607	66349640	0.0929673	0.0284559	11	66349640	0.00871286	1e-200	33687	0.0343502	1198.25	492.353	1311.58
Transcription regulator protein BACH1 | Inflammation	rs368322	T	C	T	C	0.0413746	-0.0479931	0.595217	29344830	0.0493003	0.0244117	21	29344830	0.00753995	4.07915e-08	33657	0.000824888	27.7845	492.353	30.1114
BAG family molecular chaperone regulator 3 | Neurology	rs35434411	A	G	A	G	0.177939	0.0774249	0.0311189	119669882	0.234659	0.0651483	10	119669882	0.0216623	2.1355e-16	33372	0.00190927	63.8342	492.353	67.4735
Brain-specific angiogenesis inhibitor 1-associated protein 2 | Oncology	rs9989483	T	C	T	C	0.0952043	0.058202	0.172757	80997736	0.0389027	0.0281821	17	80997736	0.0100281	2.22792e-21	32907	0.00259067	85.4674	492.353	90.1313
B-cell scaffold protein with ankyrin repeats | Inflammation	rs114649558	A	G	A	G	-0.156016	0.0312356	0.0343962	101867643	0.725444	0.0889416	4	101867643	0.0204194	2.16222e-14	33657	0.00161688	54.5042	492.353	58.3784
B-cell scaffold protein with ankyrin repeats | Inflammation	rs151290292	A	G	A	G	-0.144828	0.101336	0.0229575	101905832	0.193323	0.0779023	4	101905832	0.0248621	5.70296e-09	33657	0.000940964	31.698	492.353	33.9336
B-cell scaffold protein with ankyrin repeats | Inflammation	rs4698973	A	G	A	G	-0.120382	0.0633247	0.034016	101858016	0.547447	0.105262	4	101858016	0.0206448	5.50516e-09	33657	0.000952371	32.0826	492.353	34.0018
B-cell scaffold protein with ankyrin repeats | Inflammation	rs62324183	T	G	T	G	-0.348364	-0.0866107	0.0195697	102103266	0.292992	0.0823625	4	102103266	0.0270948	7.8361e-38	33657	0.00465691	157.461	492.353	165.308
Chromatin complexes subunit BAP18 | Neurology_II	rs8065014	A	G	A	G	-0.112333	0.0275706	0.0788245	6985286	0.427387	0.034738	17	6985286	0.0137575	3.20775e-16	33853	0.00183252	62.1465	492.353	66.6708
Basal cell adhesion molecule | Neurology	rs10409076	T	G	T	G	0.118436	-0.0514878	0.207013	44553995	0.0970465	0.031029	19	44553995	0.00901462	1.9893e-39	33687	0.00460533	155.848	492.353	172.613
Basal cell adhesion molecule | Neurology	rs1135062	G	A	G	A	0.163852	-0.00799164	0.291626	44819487	0.763512	0.0265616	19	44819487	0.00786395	2.04692e-96	33687	0.0110923	377.836	492.353	434.132
Basal cell adhesion molecule | Neurology	rs2376868	A	C	A	C	-0.0451862	-0.000165089	0.454787	45007882	0.994664	0.0246841	19	45007882	0.00719179	3.32055e-10	33687	0.00101255	34.1423	492.353	39.4764
Basal cell adhesion molecule | Neurology	rs28399654	A	G	A	G	-0.654361	0.26206	0.0331879	44813331	0.00430735	0.0917983	19	44813331	0.019982	1e-200	33687	0.0274781	951.752	492.353	1072.4
Brevican core protein | Neurology	rs2365715	G	A	G	A	-0.231316	0.0561875	0.390314	156645322	0.0313386	0.0261003	1	156645322	0.00783623	1.65196e-191	33436	0.0254661	873.681	492.353	871.359
Branched-chain-amino-acid aminotransferase, cytosolic | Cardiometabolic_II	rs10505955	C	T	C	T	-0.0992144	0.0131934	0.431793	24941287	0.590555	0.0245216	12	24941287	0.00759285	5.09448e-39	33942	0.00483016	164.731	492.353	170.742
Branched-chain-amino-acid aminotransferase, cytosolic | Cardiometabolic_II	rs11047639	T	G	T	G	0.28232	0.0658234	0.295239	24798554	0.0217175	0.0286779	12	24798554	0.00819217	1e-200	33942	0.0331687	1164.37	492.353	1187.64
Branched-chain-amino-acid aminotransferase, cytosolic | Cardiometabolic_II	rs2200509	G	T	G	T	0.259	-0.0798104	0.863219	24817654	0.0438167	0.0395916	12	24817654	0.0109354	5.19996e-124	33942	0.0158408	546.289	492.353	560.958
Cholinesterase | Inflammation_II	rs147045202	C	T	C	T	0.21681	0.096299	0.0176537	165519013	0.564816	0.167272	3	165519013	0.0292964	1.35613e-13	33359	0.00163038	54.4734	492.353	54.7684
Cholinesterase | Inflammation_II	rs183246280	A	G	A	G	-0.435677	0.0403753	0.0137366	166186032	0.705492	0.106837	3	166186032	0.0325041	5.74778e-41	33359	0.00514318	172.448	492.353	179.661
Cholinesterase | Inflammation_II	rs193064888	C	T	C	T	0.222791	-0.0633433	0.0117321	166065586	0.743663	0.193706	3	166065586	0.0373649	2.48273e-09	33359	0.001151	38.4382	492.353	35.5523
Cholinesterase | Inflammation_II	rs76761332	C	T	C	T	-0.3959	-0.0138909	0.0244424	165566159	0.879792	0.0918515	3	165566159	0.0246763	6.32121e-58	33359	0.00747477	251.214	492.353	257.401
Cholinesterase | Inflammation_II	rs9857802	G	A	G	A	-0.0702793	0.0598723	0.110878	164872739	0.245953	0.0516036	3	164872739	0.0116928	1.84957e-09	33359	0.000973849	32.5163	492.353	36.1258
Apoptosis regulator Bcl-2 | Oncology_II	rs4987845	T	C	T	C	-0.0836381	0.011883	0.0980051	63127955	0.832427	0.0561607	18	63127955	0.0127266	4.96707e-11	33796	0.00123678	41.8474	492.353	43.19
Bcl-2-like protein 15 | Inflammation_II	rs10858024	A	C	A	C	-0.0416702	0.0267747	0.421945	113915147	0.284087	0.0249954	1	113915147	0.00758113	3.87249e-08	32981	0.000847044	27.9584	492.353	30.2123
Bcl-2-like protein 15 | Inflammation_II	rs1230715	C	A	C	A	0.177155	0.0418413	0.673132	113885464	0.112722	0.0263804	1	113885464	0.00800455	1.56315e-108	32981	0.0138105	461.835	492.353	489.816
Brain-derived neurotrophic factor | Cardiometabolic_II	rs80238569	G	A	G	A	0.126056	0.0177257	0.0387674	27756316	0.666208	0.0410929	11	27756316	0.0192213	5.44879e-11	33924	0.00118427	40.2206	492.353	43.0092
Osteocalcin | Cardiometabolic_II	rs12401854	T	C	T	C	-0.0867091	0.00200097	0.150119	156247610	0.963874	0.0441782	1	156247610	0.0103932	7.24937e-17	33924	0.00191846	65.2031	492.353	69.6035
Osteocalcin | Cardiometabolic_II	rs2246476	C	T	C	T	-0.113297	-0.00982111	0.245514	156271910	0.761879	0.0324115	1	156271910	0.00860714	1.43021e-39	33924	0.00475548	162.086	492.353	173.268
BH3-interacting domain death agonist | Inflammation	rs151268390	C	A	C	A	-0.211619	0.006981	0.0146507	17734618	0.941294	0.0947941	22	17734618	0.0332145	1.87465e-10	33657	0.00129297	43.5712	492.353	40.5933
Bleomycin hydrolase | Cardiometabolic	rs150812480	A	C	A	C	-0.18264	0.0222744	0.0178941	30387208	0.805669	0.0905401	17	30387208	0.0294621	5.67636e-10	34090	0.00117244	40.013	492.353	38.4295
Bleomycin hydrolase | Cardiometabolic	rs3794809	T	C	T	C	-0.294348	-0.0434114	0.445121	30204240	0.0765879	0.0245147	17	30204240	0.00741917	1e-200	34090	0.0427985	1524.15	492.353	1574.02
Bleomycin hydrolase | Cardiometabolic	rs9906015	C	T	C	T	0.351299	-0.141353	0.026299	30970193	0.221474	0.115615	17	30970193	0.0241166	4.57404e-48	34090	0.00632046	216.822	492.353	212.188
B-cell linker protein | Inflammation_II	rs55769428	C	A	C	A	-0.149364	-0.0823283	0.0380811	96246079	0.140424	0.0558456	10	96246079	0.0201358	1.19042e-13	32981	0.00163444	53.9905	492.353	55.0242
Flavin reductase | Neurology	rs143429527	C	T	C	T	-0.310427	0.163355	0.0126687	40699081	0.192973	0.12548	19	40699081	0.035617	2.88935e-18	33687	0.0024107	81.4008	492.353	75.9634
Flavin reductase | Neurology	rs191310325	G	A	G	A	-0.287066	0.162034	0.0130022	41045203	0.252352	0.141557	19	41045203	0.0334288	8.89611e-18	33687	0.00211508	71.3974	492.353	73.7432
Flavin reductase | Neurology	rs74429191	C	T	C	T	-0.264426	-0.0524199	0.0319411	40376445	0.353085	0.056449	19	40376445	0.0207321	2.94374e-37	33687	0.00432404	146.288	492.353	162.675
Bone morphogenetic protein 10 | Inflammation_II	rs138604474	T	C	T	C	-0.394113	0.101719	0.0132885	68639946	0.27139	0.0924833	2	68639946	0.0330424	8.50942e-33	33187	0.00407322	135.723	492.353	142.265
Bone morphogenetic protein 10 | Inflammation_II	rs34008398	A	G	A	G	-2.01935	0.188672	0.0128062	68866281	0.187879	0.143272	2	68866281	0.0321256	1e-200	33187	0.103104	3814.83	492.353	3951.12
Bone morphogenetic protein 10 | Inflammation_II	rs4854519	T	G	T	G	0.0731797	-0.00696268	0.341515	68796957	0.786012	0.0256459	2	68796957	0.00759089	5.39386e-22	33187	0.00240861	80.1228	492.353	92.9385
Bone morphogenetic protein 6 | Cardiometabolic	rs111588693	A	G	A	G	0.134863	-0.0183288	0.468267	7727038	0.451059	0.02432	6	7727038	0.00759336	1.42692e-70	32979	0.00905738	301.415	492.353	315.441
Bone morphogenetic protein 6 | Cardiometabolic	rs35093544	C	T	C	T	-0.196997	-0.0599852	0.0179793	7866412	0.642754	0.12932	6	7866412	0.0284721	4.54988e-12	32979	0.00137039	45.2532	492.353	47.8719
BMP-binding endothelial regulator protein | Inflammation_II	rs117602704	G	A	G	A	0.208237	-0.126867	0.0221171	33696951	0.396434	0.149606	7	33696951	0.0257903	6.79047e-16	33187	0.00187569	62.3617	492.353	65.1933
BMP-binding endothelial regulator protein | Inflammation_II	rs201897458	T	C	T	C	-0.323609	0.00157548	0.0781486	33743596	0.970237	0.0422262	7	33743596	0.0142604	5.2723e-114	33187	0.0150888	508.391	492.353	514.965
BMP-binding endothelial regulator protein | Inflammation_II	rs34331367	C	T	C	T	0.104725	-0.00857763	0.0706871	33850504	0.861849	0.0492908	7	33850504	0.0151326	4.50091e-12	33187	0.0014409	47.8852	492.353	47.8932
BCL2/adenovirus E1B 19 kDa protein-interacting protein 3-like | Inflammation_II	rs3779916	A	C	A	C	0.0527466	0.00112707	0.628052	26393390	0.965362	0.0259536	8	26393390	0.00785328	1.86123e-11	32981	0.00129986	42.9239	492.353	45.1114
Brother of CDO | Cardiometabolic	rs10511322	T	C	T	C	0.21307	-0.0495626	0.0382986	113214780	0.620445	0.100082	3	113214780	0.0197697	4.39238e-27	33043	0.00334424	110.868	492.353	116.157
Brother of CDO | Cardiometabolic	rs3856718	A	G	A	G	0.207404	0.00992584	0.170808	113277371	0.712198	0.0269063	3	113277371	0.0100539	1.4983e-94	33043	0.0121851	407.573	492.353	425.564
Brother of CDO | Cardiometabolic	rs73220056	T	G	T	G	-0.19594	0.0215336	0.0144963	113126187	0.715183	0.0590117	3	113126187	0.0316583	6.04714e-10	33043	0.00109696	36.2845	492.353	38.3064
BolA-like protein 1 | Neurology_II	rs72708157	A	G	A	G	-0.192324	-0.105744	0.0818024	149903054	0.0432534	0.0523162	1	149903054	0.0135773	1.50522e-45	32867	0.00555647	183.634	492.353	200.65
BolA-like protein 2 | Cardiometabolic_II	rs111894927	C	A	C	A	-0.382903	-0.0847154	0.0097274	30349780	0.196024	0.0655204	16	30349780	0.040504	3.27793e-21	33042	0.00282461	93.5896	492.353	89.3679
BolA-like protein 2 | Cardiometabolic_II	rs138384839	A	G	A	G	-0.208138	0.0796091	0.0127039	30546390	0.426851	0.100189	16	30546390	0.0341235	1.0637e-09	33042	0.00108672	35.9443	492.353	37.2045
BolA-like protein 2 | Cardiometabolic_II	rs76840156	T	C	T	C	-0.206227	0.00510129	0.020934	29954115	0.947185	0.0770097	16	29954115	0.0264051	5.71216e-15	33042	0.00174335	57.701	492.353	60.998
BPI fold-containing family A member 2 | Cardiometabolic_II	rs17305657	C	T	C	T	-0.0819612	0.0908539	0.103672	33218782	0.109777	0.0568123	20	33218782	0.0119383	6.63132e-12	31836	0.00124846	39.7932	492.353	47.1337
BPI fold-containing family A member 2 | Cardiometabolic_II	rs548786826	T	C	T	C	0.211524	-0.481051	0.0129678	33185613	0.0792118	0.274059	20	33185613	0.0327298	1.02823e-10	31836	0.00114537	36.5036	492.353	41.7669
BPI fold-containing family B member 1 | Cardiometabolic	rs11697797	G	A	G	A	0.222135	0.0446523	0.271462	33258205	0.111541	0.0280602	20	33258205	0.00817659	1.58855e-162	33525	0.0195175	667.311	492.353	738.056
BPI fold-containing family B member 1 | Cardiometabolic	rs149206379	T	C	T	C	-0.156105	0.0226486	0.0195201	33002582	0.839189	0.111607	20	33002582	0.0274107	1.23356e-08	33525	0.000932791	31.2991	492.353	32.4335
BPI fold-containing family B member 1 | Cardiometabolic	rs6088084	A	C	A	C	0.301975	0.0416363	0.368501	33060058	0.0892976	0.0245047	20	33060058	0.00756307	1e-200	33525	0.0424408	1485.8	492.353	1594.21
BPI fold-containing family B member 2 | Cardiometabolic_II	rs113894602	T	C	T	C	-0.137573	-0.00613123	0.0234281	32908528	0.917048	0.0588674	20	32908528	0.0245251	2.02918e-08	33877	0.00086604	29.3625	492.353	31.4662
BPI fold-containing family B member 2 | Cardiometabolic_II	rs2377736	C	T	C	T	0.265266	0.0174849	0.402679	32994638	0.500539	0.0259558	20	32994638	0.00751973	1e-200	33877	0.0338501	1186.85	492.353	1244.4
BPI fold-containing family B member 2 | Cardiometabolic_II	rs36106395	A	C	A	C	0.20893	-0.0168923	0.248983	33005123	0.526523	0.0266724	20	33005123	0.0084851	7.12853e-134	33877	0.0163249	562.184	492.353	606.3
Serine/threonine-protein kinase BRSK2 | Neurology_II	rs56321310	T	C	T	C	0.436428	0.00214562	0.184366	1224068	0.945064	0.0311383	11	1224068	0.00994535	1e-200	33874	0.0572837	2058.22	492.353	1925.68
Serine/threonine-protein kinase BRSK2 | Neurology_II	rs72847992	T	C	T	C	0.330099	0.0816208	0.0192321	1651341	0.281333	0.075762	11	1651341	0.0277224	1.08393e-32	33874	0.00411066	139.811	492.353	141.784
ADP-ribosyl cyclase/cyclic ADP-ribose hydrolase 2 | Neurology	rs11574929	G	A	G	A	0.268347	-0.0494878	0.0285604	15840187	0.574685	0.0881876	4	15840187	0.0228248	6.51478e-32	33962	0.0039958	136.242	492.353	138.223
ADP-ribosyl cyclase/cyclic ADP-ribose hydrolase 2 | Neurology	rs13129093	A	G	A	G	0.320223	0.0305916	0.0230547	15430157	0.819253	0.133877	4	15430157	0.0251826	4.81615e-37	33962	0.00461918	157.595	492.353	161.698
ADP-ribosyl cyclase/cyclic ADP-ribose hydrolase 2 | Neurology	rs140592625	C	T	C	T	0.485034	-0.00845925	0.00794853	15703040	0.939433	0.111332	4	15703040	0.0438864	2.14289e-28	33962	0.00371018	126.467	492.353	122.147
ADP-ribosyl cyclase/cyclic ADP-ribose hydrolase 2 | Neurology	rs147988737	C	A	C	A	0.315701	0.0600113	0.0134581	15732758	0.497475	0.088451	4	15732758	0.0332882	2.45019e-21	33962	0.00264656	90.1156	492.353	89.9438
ADP-ribosyl cyclase/cyclic ADP-ribose hydrolase 2 | Neurology	rs148203544	G	A	G	A	0.349939	0.114682	0.0192137	15774338	0.381601	0.131073	4	15774338	0.0279369	5.37774e-36	33962	0.0046153	157.462	492.353	156.902
ADP-ribosyl cyclase/cyclic ADP-ribose hydrolase 2 | Neurology	rs149141906	A	G	A	G	0.172712	-0.0839495	0.015558	15308307	0.435097	0.107559	4	15308307	0.0315505	4.39653e-08	33962	0.000913732	31.0587	492.353	29.9663
ADP-ribosyl cyclase/cyclic ADP-ribose hydrolase 2 | Neurology	rs181156997	C	A	C	A	-0.834697	0.0151168	0.0117368	15796146	0.890024	0.109325	4	15796146	0.0363497	1.09396e-116	33962	0.0161626	557.897	492.353	527.298
ADP-ribosyl cyclase/cyclic ADP-ribose hydrolase 2 | Neurology	rs547520087	A	G	A	G	0.351767	-0.103386	0.0147843	15790308	0.273002	0.094315	4	15790308	0.0324041	1.87543e-27	33962	0.00360473	122.859	492.353	117.845
ADP-ribosyl cyclase/cyclic ADP-ribose hydrolase 2 | Neurology	rs562301411	A	G	A	G	0.741619	-0.104901	0.0127819	15560095	0.620858	0.212078	4	15560095	0.0345685	4.22669e-102	33962	0.0138803	478.011	492.353	460.257
ADP-ribosyl cyclase/cyclic ADP-ribose hydrolase 2 | Neurology	rs61175291	C	T	C	T	0.34955	0.0473064	0.00949815	15534216	0.808163	0.194839	4	15534216	0.0392811	5.65197e-19	33962	0.00229902	78.2547	492.353	79.1865
ADP-ribosyl cyclase/cyclic ADP-ribose hydrolase 2 | Neurology	rs75980777	T	G	T	G	0.261182	-0.026237	0.0228988	15447679	0.677868	0.0631646	4	15447679	0.0260227	1.05124e-23	33962	0.00305259	103.983	492.353	100.735
ADP-ribosyl cyclase/cyclic ADP-ribose hydrolase 2 | Neurology	rs76819934	C	T	C	T	-0.887699	0.0141684	0.0362261	15345625	0.789783	0.0531465	4	15345625	0.0201476	1e-200	33962	0.0550248	1977.45	492.353	1941.26
ADP-ribosyl cyclase/cyclic ADP-ribose hydrolase 2 | Neurology	rs78585552	T	C	T	C	0.32406	-0.00562668	0.0254545	15779555	0.910131	0.0498493	4	15779555	0.0240723	2.61939e-41	33962	0.00521012	177.862	492.353	181.224
ADP-ribosyl cyclase/cyclic ADP-ribose hydrolase 2 | Neurology	rs78805834	C	T	C	T	0.300609	-0.0803611	0.0242438	15551448	0.548199	0.133832	4	15551448	0.024581	2.1677e-34	33962	0.00427539	145.816	492.353	149.556
ADP-ribosyl cyclase/cyclic ADP-ribose hydrolase 2 | Neurology	rs79908138	C	T	C	T	0.22533	-0.120634	0.0147344	15507374	0.0761553	0.0680227	4	15507374	0.032473	3.94912e-12	33962	0.00147419	50.1374	492.353	48.1497
Bone marrow stromal antigen 2 | Neurology	rs55761990	A	G	A	G	0.0585542	0.00781855	0.408843	17433566	0.760634	0.0256643	19	17433566	0.00752628	7.25437e-15	33962	0.00165732	56.3759	492.353	60.5279
Bone marrow stromal antigen 2 | Neurology	rs8101243	C	T	C	T	-0.343639	0.0275913	0.956749	17377984	0.498111	0.0407272	19	17377984	0.0182846	8.46642e-79	33962	0.00977303	335.168	492.353	353.211
Probetacellulin [Cleaved into: Betacellulin | Oncology	rs13113204	T	C	T	C	0.081464	0.010119	0.358721	74583132	0.689671	0.0253418	4	74583132	0.00798684	1.98701e-24	32907	0.00305327	100.776	492.353	104.035
Probetacellulin [Cleaved into: Betacellulin | Oncology	rs182168283	A	G	A	G	-0.262457	0.0328187	0.00931055	74948937	0.9006	0.262753	4	74948937	0.0434032	1.47615e-09	32907	0.00127075	41.8671	492.353	36.5656
Probetacellulin [Cleaved into: Betacellulin | Oncology	rs28458910	G	A	G	A	-0.588842	0.0423185	0.132046	74763333	0.232536	0.035447	4	74763333	0.0114821	1e-200	32907	0.0794785	2841.04	492.353	2629.99
Probetacellulin [Cleaved into: Betacellulin | Oncology	rs62316317	A	G	A	G	0.572849	0.0418213	0.0176033	74794598	0.633238	0.0876435	4	74794598	0.0318756	3.26212e-72	32907	0.0113499	377.755	492.353	322.971
Biotinidase | Inflammation_II	rs146994962	G	A	G	A	-0.23947	0.132701	0.0191345	14911936	0.521072	0.206798	3	14911936	0.0278004	7.06155e-18	33995	0.00215258	73.3304	492.353	74.1994
Biotinidase | Inflammation_II	rs35034250	T	C	T	C	-0.138978	0.0416947	0.0288425	15645027	0.709086	0.111757	3	15645027	0.0223088	4.67175e-10	33995	0.00108204	36.8217	492.353	38.8096
Biotinidase | Inflammation_II	rs7621044	A	G	A	G	-0.438937	-0.0395344	0.122577	15324179	0.368718	0.043982	3	15324179	0.0113687	1e-200	33995	0.0414431	1469.68	492.353	1490.67
Biotinidase | Inflammation_II	rs7635556	A	G	A	G	-0.0592875	-0.0236697	0.285969	14809593	0.356537	0.0256725	3	14809593	0.00835458	1.28056e-12	33995	0.00143546	48.8659	492.353	50.359
Butyrophilin subfamily 1 member A1 | Oncology_II	rs115973879	T	C	T	C	-0.162914	0.0210204	0.0221929	26472441	0.778669	0.0747913	6	26472441	0.0274234	2.83779e-09	33709	0.0011519	38.8718	492.353	35.2918
Butyrophilin subfamily 1 member A1 | Oncology_II	rs12211201	G	A	G	A	0.300216	-0.0635147	0.105827	26461233	0.0420359	0.0312393	6	26461233	0.012365	3.23594e-130	33709	0.0170575	584.935	492.353	589.494
Butyrophilin subfamily 2 member A1 | Inflammation	rs113029277	C	T	C	T	-0.19037	0.0853206	0.0183399	27171962	0.25131	0.0743746	6	27171962	0.0279727	1.00647e-11	33848	0.00130492	44.2242	492.353	46.3157
Butyrophilin subfamily 2 member A1 | Inflammation	rs114641217	C	T	C	T	-0.291534	0.141	0.014161	27457806	0.500151	0.209121	6	27457806	0.0327958	6.14611e-19	33848	0.00237306	80.5096	492.353	79.0209
Butyrophilin subfamily 2 member A1 | Inflammation	rs115247877	A	G	A	G	-0.345187	0.264005	0.0112078	26383878	0.27627	0.242487	6	26383878	0.034904	4.61849e-23	33848	0.00264097	89.6231	492.353	97.8044
Butyrophilin subfamily 2 member A1 | Inflammation	rs115862154	A	G	A	G	-0.164691	-0.312137	0.0244623	27413954	1.18979e-05	0.0712731	6	27413954	0.0238186	4.69894e-12	33848	0.00129453	43.8713	492.353	47.8087
Butyrophilin subfamily 2 member A1 | Inflammation	rs12190171	C	T	C	T	0.117032	-0.0355504	0.0459303	25722740	0.54051	0.0580851	6	25722740	0.0179442	6.93905e-11	33848	0.00120038	40.6769	492.353	42.5364
Butyrophilin subfamily 2 member A1 | Inflammation	rs73395239	T	C	T	C	-0.232388	-0.434282	0.0083811	26589091	0.433617	0.554626	6	26589091	0.0408997	1.33205e-08	33848	0.000897642	30.4089	492.353	32.284
Butyrophilin subfamily 2 member A1 | Inflammation	rs75782365	G	T	G	T	0.471708	-0.0882069	0.109593	26408323	0.110324	0.055242	6	26408323	0.0117221	1e-200	33848	0.0434258	1536.51	492.353	1619.33
Butyrophilin subfamily 3 member A2 | Inflammation	rs116418977	T	C	T	C	-0.652236	0.0527777	0.0760132	25365660	0.422843	0.0658488	6	25365660	0.0142625	1e-200	33657	0.0597578	2138.97	492.353	2091.31
Butyrophilin subfamily 3 member A2 | Inflammation	rs41266837	A	G	A	G	0.435068	-0.0624335	0.130874	26409501	0.0432584	0.0308892	6	26409501	0.0110404	1e-200	33657	0.0430606	1514.42	492.353	1552.9
Butyrophilin subfamily 3 member A2 | Inflammation	rs5030963	A	G	A	G	0.180854	-0.0247807	0.047462	27247846	0.7732	0.0859871	6	27247846	0.0176233	1.04232e-24	33657	0.00295743	99.8276	492.353	105.313
Complement C1q subcomponent subunit A | Inflammation	rs12060537	C	T	C	T	-0.470873	-0.0625403	0.110775	22591066	0.122781	0.0405262	1	22591066	0.0118994	1e-200	33925	0.0436808	1549.47	492.353	1565.88
Complement C1q subcomponent subunit A | Inflammation	rs146907244	A	G	A	G	-0.121825	0.0577275	0.055515	22433200	0.264596	0.051746	1	22433200	0.0163896	1.06096e-13	33925	0.00155635	52.8785	492.353	55.2505
Complement C1q subcomponent subunit A | Inflammation	rs74414073	C	T	C	T	0.119185	0.0635432	0.0395284	22799075	0.308918	0.0624506	1	22799075	0.019043	3.88124e-10	33925	0.00107862	36.6294	492.353	39.1717
Complement C1q subcomponent subunit A | Inflammation	rs80352808	A	G	A	G	-0.168333	-0.00360391	0.279211	22628736	0.891715	0.0264731	1	22628736	0.00829479	1.45949e-91	33925	0.0114054	391.368	492.353	411.839
Complement C1q-like protein 2 | Inflammation_II	rs11693846	A	G	A	G	0.0683649	-0.00192364	0.299545	118877101	0.945318	0.0280467	2	118877101	0.00797296	9.94489e-18	32981	0.00196128	64.808	492.353	73.5237
Complement C1q-like protein 2 | Inflammation_II	rs17798163	A	G	A	G	0.1378	0.0092765	0.0518784	119134980	0.846479	0.0479126	2	119134980	0.0161653	1.53603e-17	32981	0.00186801	61.7204	492.353	72.6659
Complement C1q-like protein 2 | Inflammation_II	rs34475538	A	G	A	G	-0.278571	0.0188407	0.202466	119160689	0.465424	0.0258112	2	119160689	0.00901313	1e-200	32981	0.0250613	847.741	492.353	955.258
Complement C1q-like protein 2 | Inflammation_II	rs3795891	G	A	G	A	0.11217	-0.0218661	0.453822	119285638	0.364479	0.0241117	2	119285638	0.00720759	1.30257e-54	32981	0.00623739	206.994	492.353	242.2
Complement C1q tumor necrosis factor-related protein 1 | Cardiometabolic	rs116539064	T	C	T	C	0.398118	0.0154079	0.0972553	79022318	0.792591	0.0585967	17	79022318	0.0128129	1e-200	33809	0.0278312	967.825	492.353	965.448
Complement C1q tumor necrosis factor-related protein 5 | Inflammation_II	rs2509656	A	G	A	G	0.163496	-0.0436657	0.143369	119337866	0.156022	0.0307813	11	119337866	0.0104547	3.98016e-55	33187	0.00656589	219.329	492.353	244.563
Complement C1q tumor necrosis factor-related protein 6 | Neurology_II	rs5750394	T	C	T	C	-0.0707593	0.0647623	0.236514	37193388	0.0310327	0.0300291	22	37193388	0.00894494	2.56271e-15	33874	0.00180824	61.3595	492.353	62.5766
Complement C1q and tumor necrosis factor-related protein 9A | Inflammation_II	rs1129021	A	G	A	G	0.464546	0.00362038	0.340548	24305565	0.887272	0.0255393	13	24305565	0.00826071	1e-200	33129	0.0969279	3555.57	492.353	3162.44
Complement C1q and tumor necrosis factor-related protein 9A | Inflammation_II	rs12429192	C	T	C	T	0.104584	0.0289546	0.167014	24900305	0.319166	0.0290659	13	24900305	0.0102623	2.1727e-24	33129	0.00304334	101.125	492.353	103.858
Complement C1q and tumor necrosis factor-related protein 9A | Inflammation_II	rs144919926	A	G	A	G	0.206182	-0.0556708	0.0494196	24584353	0.474819	0.0778983	13	24584353	0.0181062	4.83393e-30	33129	0.00399411	132.843	492.353	129.672
Complement C1q and tumor necrosis factor-related protein 9A | Inflammation_II	rs6490934	T	C	T	C	0.73579	0.0427611	0.948352	24445180	0.476148	0.0600147	13	24445180	0.0171937	1e-200	33129	0.0530348	1855.28	492.353	1831.34
Complement C1q and tumor necrosis factor-related protein 9A | Inflammation_II	rs78392586	G	A	G	A	-0.0597567	0.000762909	0.157784	24054565	0.980685	0.0315127	13	24054565	0.010581	1.62753e-08	33129	0.000949051	31.4691	492.353	31.8948
Complement C1q and tumor necrosis factor-related protein 9A | Inflammation_II	rs79763908	T	C	T	C	-0.416893	0.0304677	0.044809	24248118	0.589659	0.0564919	13	24248118	0.018581	1.7338e-111	33129	0.0148777	500.296	492.353	503.397
Complement C1r subcomponent | Inflammation_II	rs4963512	G	A	G	A	-0.0579347	0.0110105	0.588381	6833659	0.648622	0.024163	12	6833659	0.00770135	5.36661e-14	33995	0.00162578	55.3551	492.353	56.5905
Complement C1r subcomponent-like protein | Inflammation_II	rs1047776	G	A	G	A	-0.0914437	-0.000486213	0.647646	6839528	0.984148	0.0244719	12	6839528	0.00781183	1.19015e-31	33933	0.00381641	129.991	492.353	137.026
Complement C1r subcomponent-like protein | Inflammation_II	rs12424363	C	A	C	A	-0.152628	-0.0245999	0.0214705	6790524	0.804403	0.0993322	12	6790524	0.0269794	1.53854e-08	33933	0.000978846	33.2458	492.353	32.004
Complement C1s subcomponent | Inflammation_II	rs143703503	G	T	G	T	-0.208784	0.00289633	0.0236793	6889105	0.963332	0.0630012	12	6889105	0.0255493	3.03809e-16	33995	0.00201551	68.6517	492.353	66.7785
Complement C1s subcomponent | Inflammation_II	rs146111161	T	C	T	C	-0.258273	0.0254281	0.019676	6800807	0.650501	0.0561246	12	6800807	0.0277777	1.43285e-20	33995	0.00257332	87.7007	492.353	86.4501
Complement C2 | Cardiometabolic	rs115032094	G	A	G	A	-1.43038	-0.0523868	0.0102839	31372224	0.615388	0.104274	6	31372224	0.0367133	1e-200	33742	0.0416487	1466.3	492.353	1517.94
Complement C2 | Cardiometabolic	rs2097442	A	G	A	G	0.157861	0.0206831	0.291682	32454414	0.430227	0.0262208	6	32454414	0.00818045	5.65197e-83	33742	0.0102972	351.041	492.353	372.388
Phospholipid transfer protein C2CD2L | Neurology	rs640603	A	G	A	G	-0.0560174	0.0145764	0.351749	119093620	0.564692	0.0253113	11	119093620	0.0081279	5.50174e-12	32861	0.00143104	47.09	492.353	47.4995
UPF0565 protein C2orf69 | Neurology_II	rs17629007	C	T	C	T	0.253144	0.0874188	0.0321955	199856832	0.33362	0.0904163	2	199856832	0.021779	3.1369e-31	33017	0.00399345	132.372	492.353	135.101
Complement C3 | Inflammation_II	rs11569470	A	G	A	G	-0.166481	-0.0180494	0.136588	6698443	0.564431	0.0313209	19	6698443	0.0112225	8.75387e-50	32230	0.00653717	212.066	492.353	220.065
C4b-binding protein beta chain | Oncology	rs2491396	C	T	C	T	-0.135446	-0.0473284	0.237777	207129051	0.0614087	0.0253019	1	207129051	0.00837212	7.1829e-59	33822	0.00664989	226.405	492.353	261.735
C4b-binding protein beta chain | Oncology	rs3813948	C	T	C	T	-0.307177	0.0317495	0.0674857	207096513	0.549341	0.0530265	1	207096513	0.0141345	1.01391e-104	33822	0.0118761	406.478	492.353	472.298
C4b-binding protein beta chain | Oncology	rs6696573	G	A	G	A	-0.0707306	-0.00192716	0.13264	207027204	0.954734	0.033951	1	207027204	0.0105452	1.98153e-11	33822	0.00115111	38.9756	492.353	44.9889
Complement C5 | Inflammation_II	rs4837810	C	T	C	T	-0.142986	-0.000501007	0.577163	121118921	0.983475	0.0241879	9	121118921	0.00765242	6.54787e-78	33995	0.00997903	342.636	492.353	349.132
Complement component C7 | Inflammation_II	rs113816611	C	T	C	T	-0.19658	-0.151073	0.0167435	40488550	0.294766	0.144192	5	40488550	0.0294218	2.36592e-11	33182	0.00127239	42.2718	492.353	44.6416
Complement component C7 | Inflammation_II	rs114822732	A	G	A	G	-0.251335	-0.0175768	0.0516375	41304678	0.658955	0.0398245	5	41304678	0.0172934	7.42164e-48	33182	0.00618693	206.56	492.353	211.225
Complement component C7 | Inflammation_II	rs115686032	T	C	T	C	-0.822966	0.155226	0.0120879	40282763	0.0076143	0.0581651	5	40282763	0.0350881	1.19674e-121	33182	0.0161757	545.534	492.353	550.103
Complement component C7 | Inflammation_II	rs145095721	A	G	A	G	0.18335	-0.187459	0.026875	40938894	0.0695553	0.103295	5	40938894	0.0235621	7.16473e-15	33182	0.00175836	58.4453	492.353	60.5527
Complement component C7 | Inflammation_II	rs149976817	T	C	T	C	0.15678	0.0877247	0.0200965	40537414	0.419003	0.10855	5	40537414	0.027323	9.57878e-09	33182	0.000968088	32.1523	492.353	32.9249
Complement component C7 | Inflammation_II	rs17263168	C	T	C	T	0.302731	-0.0924835	0.030932	41284641	0.241119	0.0788978	5	41284641	0.0218942	1.75186e-43	33182	0.00549422	183.305	492.353	191.186
Complement component C7 | Inflammation_II	rs60670222	T	C	T	C	0.267176	-0.0834336	0.0213099	40895772	0.298969	0.080329	5	40895772	0.0260651	1.17951e-24	33182	0.0029775	99.0884	492.353	105.069
Complement component C7 | Inflammation_II	rs72758315	A	G	A	G	-0.167252	0.147555	0.0321136	41452557	0.0591439	0.0781909	5	41452557	0.0218817	2.11398e-14	33182	0.00173895	57.7987	492.353	58.4226
Complement component C7 | Inflammation_II	rs7444800	A	G	A	G	-0.259547	-0.00977016	0.736271	41217587	0.706835	0.0259769	5	41217587	0.0085349	1e-200	33182	0.0261612	891.347	492.353	924.773
Complement component C8 beta chain | Inflammation_II	rs112586741	G	A	G	A	-0.116763	0.0788846	0.0679111	56797955	0.231031	0.065863	1	56797955	0.0150154	7.47481e-15	33995	0.00172599	58.7731	492.353	60.4695
Complement component C8 beta chain | Inflammation_II	rs6696924	G	T	G	T	0.346223	-0.00308239	0.254307	56894255	0.910375	0.0273831	1	56894255	0.00854513	1e-200	33995	0.0454632	1619.04	492.353	1641.63
Complement component C8 beta chain | Inflammation_II	rs76141461	C	T	C	T	-0.203192	-0.314262	0.0132814	56953103	0.197584	0.243904	1	56953103	0.0321718	2.68714e-10	33995	0.00108213	36.8248	492.353	39.8899
Complement component C8 beta chain | Inflammation_II	rs835904	T	G	T	G	0.312288	0.141353	0.0545227	56949922	0.0140456	0.0575522	1	56949922	0.0162145	1.17004e-82	33995	0.0100547	345.261	492.353	370.94
Complement component C9 | Inflammation_II	rs265721	A	G	A	G	0.163982	0.0499322	0.0319249	39353967	0.542893	0.0820654	5	39353967	0.0213534	1.59809e-14	33985	0.00166211	56.5777	492.353	58.9737
Complement component C9 | Inflammation_II	rs62357812	A	G	A	G	-0.154795	-0.0591481	0.0213974	39866773	0.374541	0.0666083	5	39866773	0.0260884	2.96586e-09	33985	0.00100349	34.1357	492.353	35.2062
Complement component C9 | Inflammation_II	rs696766	G	A	G	A	-0.205148	0.0221522	0.940227	39356024	0.691861	0.0558933	5	39356024	0.0158248	1.96653e-38	33985	0.00473045	161.519	492.353	168.058
Carbonic anhydrase 1 | Cardiometabolic	rs12544332	A	C	A	C	-0.0887517	-0.0344175	0.588965	85343981	0.179934	0.0256663	8	85343981	0.0074213	5.82237e-33	32848	0.00381374	125.746	492.353	143.019
Carbonic anhydrase-related protein 11 | Oncology	rs2617802	G	T	G	T	0.0768063	-0.0112658	0.201615	48611222	0.666158	0.0261129	19	48611222	0.00963328	1.54846e-15	32907	0.00189915	62.6104	492.353	63.569
Carbonic anhydrase 12 | Oncology	rs12708477	C	A	C	A	0.191636	0.0473663	0.772238	63313755	0.0879083	0.0277559	15	63313755	0.0089457	8.31764e-102	33533	0.0129186	438.844	492.353	458.908
Carbonic anhydrase 12 | Oncology	rs12916532	C	T	C	T	-0.294043	-0.0530125	0.274115	63381972	0.0399007	0.0257996	15	63381972	0.00840932	1e-200	33533	0.0344074	1194.83	492.353	1222.64
Carbonic anhydrase 12 | Oncology	rs72752943	A	G	A	G	0.0657906	0.0294456	0.158038	63894171	0.392604	0.0344432	15	63894171	0.0102841	1.5815e-10	33533	0.00115189	38.6686	492.353	40.9256
Carbonic anhydrase 12 | Oncology	rs80317237	A	G	A	G	0.169155	0.263878	0.0165359	63192568	0.0958054	0.158434	15	63192568	0.0294561	9.32223e-09	33533	0.000930649	31.2347	492.353	32.9776
Carbonic anhydrase 13 | Cardiometabolic	rs56072918	T	C	T	C	-0.526215	0.0251868	0.0682589	85297179	0.652669	0.0559635	8	85297179	0.0149007	1e-200	33571	0.0352218	1225.52	492.353	1247.13
Carbonic anhydrase 14 | Oncology	rs11582094	T	G	T	G	0.074108	0.0160966	0.142818	150398918	0.644693	0.0349056	1	150398918	0.0102667	5.26381e-13	33966	0.00134467	45.7319	492.353	52.1037
Carbonic anhydrase 14 | Oncology	rs192504603	C	T	C	T	0.165152	-0.0531195	0.0160622	149816259	0.694615	0.135302	1	149816259	0.0296422	2.52546e-08	33966	0.000862125	29.3065	492.353	31.0418
Carbonic anhydrase 14 | Oncology	rs6694357	C	A	C	A	-0.124292	-0.112004	0.0714244	151063152	0.0843879	0.0649007	1	151063152	0.0138448	2.76822e-19	33966	0.00204918	69.7413	492.353	80.5959
Carbonic anhydrase 2 | Neurology	rs117509145	A	G	A	G	-0.222571	-0.224389	0.00963419	84825918	0.167808	0.162686	8	84825918	0.0382385	5.86408e-09	33552	0.000945318	31.7454	492.353	33.8794
Carbonic anhydrase 2 | Neurology	rs2980370	G	A	G	A	0.101739	-0.045378	0.520706	85847898	0.0677517	0.0248421	8	85847898	0.00723348	6.23448e-45	33552	0.00516654	174.238	492.353	197.825
Carbonic anhydrase 3 | Cardiometabolic	rs143648905	A	G	A	G	0.131418	0.146569	0.0318926	85113966	0.0648963	0.0793997	8	85113966	0.0206667	2.03161e-10	34024	0.00106648	36.3226	492.353	40.4359
Carbonic anhydrase 3 | Cardiometabolic	rs184726485	A	G	A	G	0.182804	-0.104381	0.033702	85144797	0.130292	0.0689914	8	85144797	0.0206455	8.41201e-19	34024	0.00217655	74.212	492.353	78.4008
Carbonic anhydrase 3 | Cardiometabolic	rs74709354	C	A	C	A	0.152686	0.151305	0.0512055	85094780	0.0392645	0.0733989	8	85094780	0.016328	8.66762e-21	34024	0.00226526	77.2435	492.353	87.4445
Carbonic anhydrase 4 | Cardiometabolic	rs117561098	C	T	C	T	0.183142	-0.000988608	0.0397554	60461373	0.989351	0.0740696	17	60461373	0.0192664	1.98518e-21	34090	0.00256085	87.5183	492.353	90.3597
Carbonic anhydrase 4 | Cardiometabolic	rs140577562	C	A	C	A	0.172598	0.0129857	0.027003	60499442	0.910877	0.116014	17	60499442	0.0231539	9.02818e-14	34090	0.0015654	53.445	492.353	55.5678
Carbonic anhydrase 4 | Cardiometabolic	rs147414880	T	C	T	C	-0.386925	0.203535	0.0195234	60173878	0.149134	0.141089	17	60173878	0.0272899	1.24825e-45	34090	0.00573161	196.505	492.353	201.025
Carbonic anhydrase 5A, mitochondrial | Cardiometabolic	rs11865049	A	G	A	G	0.3669	-0.0736772	0.0421875	87840534	0.154155	0.051703	16	87840534	0.0184495	5.29785e-88	33043	0.010879	363.407	492.353	395.482
Carbonic anhydrase 5A, mitochondrial | Cardiometabolic	rs144814524	A	G	A	G	0.590823	-0.151991	0.00951092	87859196	0.198564	0.118221	16	87859196	0.039428	9.21934e-51	33043	0.00657684	218.744	492.353	224.546
Carbonic anhydrase 5A, mitochondrial | Cardiometabolic	rs191779098	G	T	G	T	-0.234171	0.00703248	0.034461	87877447	0.914861	0.0657797	16	87877447	0.0215416	1.59111e-27	33043	0.00364917	121.014	492.353	118.171
Carbonic anhydrase 5A, mitochondrial | Cardiometabolic	rs74415695	T	C	T	C	0.0498641	-0.0279576	0.358479	88194521	0.294541	0.0266717	16	88194521	0.00790906	2.88789e-10	33043	0.00114362	37.8295	492.353	39.749
Carbonic anhydrase 6 | Neurology	rs112491798	T	C	T	C	-0.324034	-0.0573431	0.370201	8950195	0.0190981	0.0244679	1	8950195	0.00736967	1e-200	33561	0.048961	1727.67	492.353	1933.24
Carbonic anhydrase 6 | Neurology	rs114939101	T	C	T	C	0.232397	0.027863	0.0118821	9017684	0.882247	0.188109	1	9017684	0.0348774	2.67793e-11	33561	0.00126822	42.6141	492.353	44.399
Carbonic anhydrase 6 | Neurology	rs143025859	A	G	A	G	0.171091	0.0818466	0.036158	8266026	0.246924	0.0706883	1	8266026	0.0200767	1.57e-17	33561	0.0020403	68.6105	492.353	72.6222
Carbonic anhydrase 6 | Neurology	rs17033013	T	C	T	C	0.18534	-0.0541779	0.137947	9006073	0.118251	0.0346814	1	9006073	0.0105152	1.55955e-69	33561	0.00816986	276.431	492.353	310.673
Carbonic anhydrase 6 | Neurology	rs61747125	T	C	T	C	0.243134	-0.00200926	0.0174677	8335614	0.989472	0.15227	1	8335614	0.0271545	3.43637e-19	33561	0.0020291	68.2331	492.353	80.1692
Carbonic anhydrase 6 | Neurology	rs728869	C	T	C	T	-0.0644309	0.0210694	0.310807	9099477	0.407433	0.0254333	1	9099477	0.00774918	9.21086e-17	33561	0.00177848	59.7905	492.353	69.1316
Carbonic anhydrase 9 | Oncology	rs10441686	A	G	A	G	-0.355872	0.0446624	0.0260087	35661091	0.641664	0.0959711	9	35661091	0.0233032	1.18577e-52	33966	0.0064164	219.334	492.353	233.215
Carbonic anhydrase 9 | Oncology	rs2145925	C	T	C	T	-0.0820283	0.00541217	0.429665	35689376	0.822821	0.0241703	9	35689376	0.00744561	3.16446e-28	33966	0.00329775	112.375	492.353	121.374
Carbonic anhydrase 9 | Oncology	rs7040391	C	T	C	T	0.0478366	-0.0447325	0.704546	35480567	0.114167	0.0283163	9	35480567	0.00809832	3.4845e-09	33966	0.000952686	32.3879	492.353	34.8924
Voltage-dependent L-type calcium channel subunit beta-3 | Neurology_II	rs7975385	C	T	C	T	0.119068	0.0235177	0.233276	48797209	0.447116	0.0309349	12	48797209	0.00886065	3.63078e-41	33874	0.00507142	172.655	492.353	180.576
Calcyclin-binding protein | Inflammation_II	rs12565973	T	C	T	C	-0.17148	-0.0456686	0.110675	174020081	0.262706	0.0407749	1	174020081	0.0120672	7.8886e-46	33126	0.00578851	192.855	492.353	201.936
Calbindin | Oncology	rs418634	C	T	C	T	-0.0509289	-0.0443935	0.655184	89847469	0.0862343	0.0258763	8	89847469	0.00777502	5.74116e-11	33533	0.00117195	39.3428	492.353	42.9067
Calbindin | Oncology	rs75641541	G	A	G	A	0.459651	0.0871478	0.0102335	90482393	0.651439	0.192906	8	90482393	0.036748	6.73597e-36	33533	0.00428	144.129	492.353	156.455
Calretinin | Neurology	rs1476089	A	G	A	G	-0.0693794	-0.0324139	0.287668	71119869	0.239653	0.0275663	16	71119869	0.00841981	1.72187e-16	32922	0.00197272	65.0703	492.353	67.8979
Calcitonin [Cleaved into: Calcitonin; Katacalcin | Neurology	rs10766197	A	G	A	G	-0.101941	-0.0177031	0.453257	14900334	0.473059	0.024673	11	14900334	0.006175	3.17541e-61	33375	0.00515057	172.78	492.353	272.536
Calcitonin gene-related peptide 2 | Neurology_II	rs12295853	G	A	G	A	0.0725935	-0.0228676	0.427623	15157735	0.362075	0.0250901	11	15157735	0.00758524	1.06537e-21	33853	0.0025797	87.5512	492.353	91.5918
Calcitonin gene-related peptide 2 | Neurology_II	rs4757282	T	G	T	G	-0.126775	0.0280803	0.759872	15105198	0.400703	0.0334144	11	15105198	0.00883048	9.6984e-47	33853	0.00586517	199.713	492.353	206.11
Calcium-binding and coiled-coil domain-containing protein 1 | Oncology	rs17102261	G	T	G	T	0.138691	-0.00453518	0.150203	53732948	0.864208	0.0265184	12	53732948	0.0103195	3.53753e-41	33837	0.00491044	166.965	492.353	180.626
Calcium-binding and coiled-coil domain-containing protein 2 | Cardiometabolic_II	rs606911	A	G	A	G	0.0754112	0.00343238	0.158831	48830866	0.915974	0.0325324	17	48830866	0.0101917	1.36899e-13	33042	0.00151957	50.2829	492.353	54.7493
Calcium/calmodulin-dependent protein kinase kinase 1 | Oncology	rs140194483	T	C	T	C	0.188065	0.142722	0.0217449	3871598	0.256054	0.125661	17	3871598	0.0270786	3.78007e-12	32907	0.00150472	49.5874	492.353	48.2351
Calcium/calmodulin-dependent protein kinase kinase 1 | Oncology	rs753513	T	C	T	C	-0.296959	-0.0344549	0.286672	3890178	0.184067	0.0259384	17	3890178	0.00842648	1e-200	32907	0.036066	1231.15	492.353	1241.94
Soluble calcium-activated nucleotidase 1 | Cardiometabolic	rs17739056	C	T	C	T	-0.215409	0.0231351	0.1156	78999123	0.573563	0.0411062	17	78999123	0.011736	3.04018e-75	33693	0.00948777	322.714	492.353	336.89
Macrophage-capping protein | Oncology	rs113194344	A	G	A	G	-0.310313	-0.0845732	0.0673111	85290071	0.167347	0.0612504	2	85290071	0.0158707	3.92013e-85	33390	0.0120908	408.627	492.353	382.303
Macrophage-capping protein | Oncology	rs138511106	G	A	G	A	-0.17576	-0.148573	0.0234327	85094833	0.260281	0.131979	2	85094833	0.0254738	5.21435e-12	33390	0.00141382	47.2715	492.353	47.605
Macrophage-capping protein | Oncology	rs4832158	A	G	A	G	0.289873	-0.00733596	0.456466	85296353	0.763474	0.0243782	2	85296353	0.00751087	1e-200	33390	0.0416947	1452.67	492.353	1489.48
Macrophage-capping protein | Oncology	rs72844426	T	G	T	G	0.239454	-0.00837549	0.0374312	85505408	0.922122	0.0856728	2	85505408	0.0198108	1.23737e-33	33390	0.0041318	138.525	492.353	146.097
Calpain-3 | Oncology_II	rs117170491	C	T	C	T	-0.158507	-0.234826	0.0182329	42188381	0.173356	0.172476	15	42188381	0.0286437	3.1348e-08	33777	0.000899479	30.4073	492.353	30.6224
Calcyphosin | Neurology_II	rs143117009	A	G	A	G	0.313764	0.0443107	0.0171329	5914459	0.754844	0.141903	19	5914459	0.0276249	6.76706e-30	33853	0.0033156	112.61	492.353	129.004
Calcyphosin | Neurology_II	rs74792734	A	G	A	G	-0.176771	-0.0170901	0.108963	5966123	0.669105	0.0399882	19	5966123	0.0114684	1.32373e-53	33853	0.00606774	206.653	492.353	237.584
Calcium-regulated heat-stable protein 1 | Neurology	rs12597479	T	G	T	G	-0.0776729	-0.017562	0.525945	8809732	0.473216	0.024485	16	8809732	0.00740213	9.27257e-26	32922	0.00300842	99.3359	492.353	110.11
Calcium-regulated heat-stable protein 1 | Neurology	rs4619405	A	G	A	G	-0.0637433	0.0129536	0.40638	8869050	0.600492	0.024735	16	8869050	0.00835523	2.3632e-14	32922	0.00196038	64.6624	492.353	58.2039
Caspase-1 | Neurology	rs498892	G	T	G	T	-0.0661008	-0.0105901	0.172669	105047690	0.717533	0.029274	11	105047690	0.00999227	3.71108e-11	32922	0.00124835	41.1471	492.353	43.7608
Caspase-10 | Neurology	rs7576306	G	A	G	A	0.182126	0.000769217	0.494425	201209805	0.974669	0.0242248	2	201209805	0.00761951	2.88403e-126	32922	0.0165829	555.114	492.353	571.334
Caspase-3 | Cardiometabolic	rs62339863	C	A	C	A	-0.127988	0.0179587	0.260733	184649313	0.504836	0.0269286	4	184649313	0.00849513	2.70832e-51	34090	0.00631489	216.63	492.353	226.986
Caspase-7 | Neurology_II	rs12762208	G	A	G	A	-0.127174	-0.00705634	0.2605	113732544	0.792056	0.026765	10	113732544	0.0085298	2.86616e-50	33853	0.00623121	212.255	492.353	222.29
Caspase-8 | Oncology	rs34841024	G	T	G	T	0.310055	0.017588	0.136282	201286417	0.652645	0.0390765	2	201286417	0.0107477	5.28445e-183	33848	0.0226317	783.731	492.353	832.236
Caspase-9 | Inflammation_II	rs12024833	G	A	G	A	-0.0814396	-0.000849185	0.524827	15539921	0.9728	0.0249055	1	15539921	0.0076792	2.81838e-26	32981	0.00330803	109.458	492.353	112.471
Catalase | Inflammation_II	rs208674	C	T	C	T	0.0967484	0.0313405	0.40644	34420905	0.220534	0.0255818	11	34420905	0.00733009	8.91251e-40	33453	0.00451626	151.759	492.353	174.208
Catalase | Inflammation_II	rs2284368	C	T	C	T	-0.18379	-0.0396086	0.220608	34447748	0.186161	0.0299606	11	34447748	0.00862939	1.18141e-100	33453	0.0116158	393.128	492.353	453.611
Cobalamin binding intrinsic factor | Cardiometabolic	rs113185777	C	T	C	T	-0.345201	0.123057	0.0109052	59287850	0.395748	0.144903	11	59287850	0.0358929	6.74217e-22	33628	0.00257067	86.664	492.353	92.4969
Cerebellin-4 | Oncology	rs12624596	A	G	A	G	0.187899	-0.0653744	0.286347	55714960	0.024732	0.0291127	20	55714960	0.00830958	3.28095e-113	33966	0.0144297	497.267	492.353	511.318
Cerebellin-4 | Oncology	rs13038911	T	G	T	G	0.0479487	0.0473151	0.257141	55624412	0.0904815	0.0279499	20	55624412	0.00861113	2.57348e-08	33966	0.000878337	29.8581	492.353	31.0051
Cerebellin-4 | Oncology	rs214402	G	T	G	T	-0.131807	0.0262191	0.129615	55481542	0.494011	0.0383352	20	55481542	0.0112071	6.19441e-32	33966	0.00391989	133.659	492.353	138.322
Cerebellin-4 | Oncology	rs2870718	G	A	G	A	0.143439	0.0165117	0.701398	56179321	0.540503	0.0269776	20	56179321	0.00820962	2.33668e-68	33966	0.0086183	295.257	492.353	305.273
Cerebellin-4 | Oncology	rs6127453	G	A	G	A	0.106665	-0.0101977	0.611206	55247156	0.677077	0.024487	20	55247156	0.00775493	4.78961e-43	33966	0.00540731	184.652	492.353	189.186
Cerebellin-4 | Oncology	rs6513122	G	A	G	A	-0.162248	-0.0425719	0.301755	55790950	0.113684	0.0269127	20	55790950	0.00819259	2.73716e-87	33966	0.0110931	380.991	492.353	392.208
Coiled-coil and C2 domain-containing protein 1A | Neurology	rs61740117	T	C	T	C	-0.325128	0.0603144	0.0135184	13913456	0.74387	0.184598	19	13913456	0.0319127	2.24285e-24	33436	0.00281938	94.5295	492.353	103.796
Coiled-coil domain-containing protein 50 | Neurology_II	rs2669972	C	T	C	T	0.0796433	-0.00954466	0.296522	191968571	0.699117	0.0246943	3	191968571	0.00822837	3.69913e-22	33874	0.00264628	89.8727	492.353	93.6852
Coiled-coil domain-containing protein 80 | Cardiometabolic	rs6772337	G	A	G	A	-0.0698784	0.0387568	0.623862	112643341	0.116522	0.0246931	3	112643341	0.00711606	9.25124e-23	33693	0.00229167	77.3859	492.353	96.4288
Coiled-coil domain-containing glutamate-rich protein 2 | Cardiometabolic_II	rs2287954	T	C	T	C	-0.507991	0.0781719	0.00859512	38817413	0.300871	0.07556	19	38817413	0.0392611	2.71957e-38	33042	0.0043979	145.948	492.353	167.412
C-C motif chemokine 13 | Inflammation	rs3136674	C	T	C	T	-0.462266	-0.0543709	0.0537475	34355597	0.304657	0.0529674	17	34355597	0.0162166	9.90832e-179	33980	0.021736	754.955	492.353	812.577
C-C motif chemokine 14 | Cardiometabolic	rs144391957	C	T	C	T	0.355841	0.0946362	0.0170463	35959845	0.459404	0.127916	17	35959845	0.0300658	2.56153e-32	33541	0.00424331	142.923	492.353	140.077
C-C motif chemokine 14 | Cardiometabolic	rs41492346	C	T	C	T	-0.150223	-0.00487929	0.0238368	35875932	0.92674	0.0530664	17	35875932	0.0262664	1.07036e-08	33541	0.0010502	35.2598	492.353	32.7093
C-C motif chemokine 14 | Cardiometabolic	rs549630288	C	A	C	A	0.199446	0.147919	0.0248445	35974404	0.0232975	0.0652053	17	35974404	0.024855	1.02047e-15	33541	0.00192746	64.7698	492.353	64.3907
C-C motif chemokine 14 | Cardiometabolic	rs72820233	C	T	C	T	-0.187995	0.131315	0.0144731	36647444	0.259989	0.116578	17	36647444	0.0320643	4.54412e-09	33541	0.00100821	33.8486	492.353	34.3755
C-C motif chemokine 14 | Cardiometabolic	rs76190126	A	C	A	C	-0.683125	0.0158119	0.0839397	35983220	0.656726	0.0355773	17	35983220	0.013532	1e-200	33541	0.0717665	2593.07	492.353	2548.45
C-C motif chemokine 15 | Cardiometabolic	rs1081697	A	G	A	G	0.167125	-0.128726	0.0358524	35302980	0.0936613	0.0767876	17	35302980	0.0198342	3.57355e-17	34090	0.00193097	65.9501	492.353	70.9992
C-C motif chemokine 15 | Cardiometabolic	rs1470312	A	G	A	G	0.547047	-0.0833886	0.0172575	35540534	0.309921	0.0821249	17	35540534	0.0281985	7.73749e-84	34090	0.0101507	349.566	492.353	376.355
C-C motif chemokine 15 | Cardiometabolic	rs62078063	C	T	C	T	1.13315	0.00684813	0.0279261	35959448	0.910922	0.0612117	17	35959448	0.0224073	1e-200	34090	0.0697131	2554.46	492.353	2557.38
C-C motif chemokine 15 | Cardiometabolic	rs71381486	C	A	C	A	0.418899	0.0277728	0.143201	35974402	0.47112	0.0385381	17	35974402	0.0106774	1e-200	34090	0.04306	1533.88	492.353	1539.17
C-C motif chemokine 16 | Cardiometabolic	rs144426878	A	G	A	G	-0.168556	0.0075638	0.0421395	35839531	0.887703	0.0535635	17	35839531	0.0181497	1.58782e-20	34090	0.00229356	78.3626	492.353	86.2481
C-C motif chemokine 16 | Cardiometabolic	rs145171343	T	C	T	C	0.168576	-0.0401867	0.0160008	35559745	0.680616	0.0976297	17	35559745	0.0297121	1.39791e-08	34090	0.000894866	30.5315	492.353	32.1903
C-C motif chemokine 16 | Cardiometabolic	rs76570261	T	C	T	C	-1.15962	0.0480097	0.0131894	35976247	0.544986	0.0793166	17	35976247	0.0314638	1e-200	34090	0.0350042	1236.51	492.353	1358.34
C-C motif chemokine 17 | Inflammation	rs223895	C	T	C	T	-0.123142	-0.0468454	0.652185	57406984	0.0582935	0.0247403	16	57406984	0.00760521	5.75838e-59	33586	0.00687957	232.644	492.353	262.174
C-C motif chemokine 17 | Inflammation	rs9302690	A	G	A	G	0.381022	0.0718333	0.0810135	57409056	0.19626	0.0555864	16	57409056	0.0133624	7.76247e-179	33586	0.0216171	742.028	492.353	813.076
C-C motif chemokine 18 | Cardiometabolic	rs140744153	A	G	A	G	-0.260819	-0.052788	0.0122985	36038696	0.448974	0.0697214	17	36038696	0.0346673	5.33212e-14	33226	0.00165267	54.9992	492.353	56.6029
C-C motif chemokine 18 | Cardiometabolic	rs4251739	A	G	A	G	0.126368	-0.0888005	0.0270062	35821079	0.230898	0.074121	17	35821079	0.0226755	2.50547e-08	33226	0.000839224	27.9058	492.353	31.0571
C-C motif chemokine 18 | Cardiometabolic	rs62078244	A	G	A	G	0.221821	-0.0698862	0.0299615	35934014	0.619413	0.140706	17	35934014	0.0216366	1.15798e-24	33226	0.00286014	95.298	492.353	105.106
C-C motif chemokine 18 | Cardiometabolic	rs766556	C	T	C	T	0.601035	4.07016e-05	0.0112412	36071319	0.99978	0.147537	17	36071319	0.0349273	2.30622e-66	33226	0.00803031	268.959	492.353	296.121
C-C motif chemokine 18 | Cardiometabolic	rs854643	A	G	A	G	-0.670387	-0.0359354	0.894151	36038199	0.289846	0.0339507	17	36038199	0.0119979	1e-200	33226	0.0850705	3089.18	492.353	3122.06
C-C motif chemokine 19 | Neurology	rs10972202	T	C	T	C	0.105214	-0.0918064	0.122694	34707817	0.00687242	0.0339651	9	34707817	0.0112366	7.70903e-21	33962	0.00238315	81.1251	492.353	87.6753
C-C motif chemokine 20 | Inflammation	rs1395338	A	G	A	G	0.0934663	-0.0343535	0.60053	227783607	0.209599	0.0273805	2	227783607	0.00762913	1.65425e-34	34049	0.0041914	143.305	492.353	150.093
C-C motif chemokine 21 | Inflammation	rs10814138	A	C	A	C	-0.103174	0.0168812	0.317122	34723038	0.527552	0.0267214	9	34723038	0.00794442	1.45011e-38	33848	0.00461042	156.767	492.353	168.662
C-C motif chemokine 22 | Inflammation	rs12924504	C	T	C	T	-0.273448	0.158443	0.0413934	57311254	0.0101235	0.0616129	16	57311254	0.0189538	3.49543e-47	33330	0.00593405	198.951	492.353	208.141
C-C motif chemokine 22 | Inflammation	rs72784878	G	A	G	A	0.185285	0.0145316	0.113575	57350214	0.686379	0.0359895	16	57350214	0.0117466	4.73805e-56	33330	0.0069125	231.983	492.353	248.803
C-C motif chemokine 23 | Inflammation	rs12942388	T	C	T	C	0.225993	-0.0531367	0.0214956	36006102	0.455818	0.0712525	17	36006102	0.0268701	4.07943e-17	33848	0.00214848	72.8742	492.353	70.7378
C-C motif chemokine 23 | Inflammation	rs138286902	C	A	C	A	-0.170471	0.19023	0.0219579	36580183	0.031545	0.0884736	17	36580183	0.0262471	8.31189e-11	33848	0.00124819	42.2989	492.353	42.1831
C-C motif chemokine 23 | Inflammation	rs150603274	A	G	A	G	0.34767	-0.0727992	0.0191457	35980385	0.476128	0.102168	17	35980385	0.0278077	7.21772e-36	33848	0.00453984	154.356	492.353	156.316
C-C motif chemokine 23 | Inflammation	rs16971918	A	G	A	G	0.261934	0.00127115	0.0110506	36075466	0.993131	0.147662	17	36075466	0.0359523	3.20258e-13	33848	0.00149959	50.8315	492.353	53.0799
C-C motif chemokine 23 | Inflammation	rs2073667	T	C	T	C	-0.162078	0.0470244	0.0293075	35981646	0.614021	0.0932392	17	35981646	0.0221216	2.35885e-13	33848	0.00149465	50.6635	492.353	53.6803
C-C motif chemokine 23 | Inflammation	rs854664	G	A	G	A	0.283869	-0.00345719	0.908165	36028741	0.919074	0.0340275	17	36028741	0.0130248	2.61216e-105	33848	0.0134412	461.13	492.353	475
C-C motif chemokine 24 | Inflammation	rs10954676	A	C	A	C	-0.267626	-0.0780127	0.28941	75859506	0.00557828	0.0281473	7	75859506	0.00836171	1e-200	33784	0.0294591	1025.39	492.353	1024.39
C-C motif chemokine 24 | Inflammation	rs12530862	C	T	C	T	-0.496338	-0.0185238	0.302644	75793000	0.470208	0.0256513	7	75793000	0.00833753	1e-200	33784	0.103985	3920.5	492.353	3543.89
C-C motif chemokine 24 | Inflammation	rs185329774	A	G	A	G	0.693826	-0.109378	0.0175338	76415525	0.474167	0.152824	7	76415525	0.0291933	7.39605e-125	33784	0.0165854	569.736	492.353	564.852
C-C motif chemokine 24 | Inflammation	rs191733394	A	G	A	G	0.402265	-0.0232102	0.0175191	76481109	0.873101	0.145317	7	76481109	0.0289191	5.50554e-44	33784	0.00557045	189.235	492.353	193.488
C-C motif chemokine 24 | Inflammation	rs192702333	C	T	C	T	0.164171	-0.0925965	0.027945	76603683	0.298162	0.0890024	7	76603683	0.0236025	3.50913e-12	33784	0.00146426	49.5381	492.353	48.3812
C-C motif chemokine 24 | Inflammation	rs531889443	A	G	A	G	-0.33829	-0.096142	0.0120808	76115377	0.555893	0.163242	7	76115377	0.0364705	1.76401e-20	33784	0.00273165	92.5335	492.353	86.0389
C-C motif chemokine 24 | Inflammation	rs76233862	A	G	A	G	0.850208	-0.0018201	0.0398041	75744634	0.977797	0.0653973	7	75744634	0.019561	1e-200	33784	0.0552545	1975.78	492.353	1889.16
C-C motif chemokine 24 | Inflammation	rs76421761	A	G	A	G	0.168184	0.640988	0.0212379	75539171	0.00314492	0.217048	7	75539171	0.0260986	1.16228e-10	33784	0.00117595	39.7726	492.353	41.5274
C-C motif chemokine 25 | Inflammation	rs117424304	A	G	A	G	0.377565	0.0849544	0.0108077	7910202	0.53452	0.136776	19	7910202	0.0366563	7.0372e-25	34049	0.00304809	104.096	492.353	106.093
C-C motif chemokine 25 | Inflammation	rs118101126	A	G	A	G	0.301336	0.0339381	0.0276223	8255303	0.729718	0.0982289	19	8255303	0.0228937	1.44444e-39	34049	0.00487783	166.89	492.353	173.249
C-C motif chemokine 25 | Inflammation	rs3136652	T	C	T	C	0.291212	0.00674322	0.827411	8054172	0.836468	0.0326684	19	8054172	0.00965674	8.85116e-200	34049	0.0242205	845.104	492.353	909.405
C-C motif chemokine 25 | Inflammation	rs34557917	C	A	C	A	-0.392564	-0.0494158	0.0162626	7968233	0.642883	0.106575	19	7968233	0.0292386	4.24522e-41	34049	0.00493083	168.712	492.353	180.263
C-C motif chemokine 25 | Inflammation	rs35619681	T	C	T	C	-0.101848	0.0385897	0.0752605	8162402	0.393604	0.0452346	19	8162402	0.0139938	3.38688e-13	34049	0.00144385	49.2298	492.353	52.9705
C-C motif chemokine 25 | Inflammation	rs41285780	A	G	A	G	0.594311	-0.00995901	0.0621234	7909980	0.839698	0.0492337	19	7909980	0.0154029	1e-200	34049	0.0411584	1461.47	492.353	1488.75
C-C motif chemokine 25 | Inflammation	rs74176259	T	C	T	C	-0.357504	-0.013889	0.0166157	7946257	0.844072	0.0706147	19	7946257	0.0292897	2.89534e-34	34049	0.0041767	142.801	492.353	148.981
C-C motif chemokine 26 | Inflammation	rs13340504	T	C	T	C	0.148269	-0.0111396	0.105592	75810378	0.702804	0.0291965	7	75810378	0.0121392	2.61397e-34	33657	0.00415238	140.331	492.353	149.183
C-C motif chemokine 26 | Inflammation	rs41463245	T	C	T	C	-1.01414	0.0946637	0.00891345	75771945	0.349002	0.10108	7	75771945	0.0392916	6.76083e-147	33657	0.0181712	622.869	492.353	666.187
C-C motif chemokine 27 | Cardiometabolic	rs2070074	G	A	G	A	-0.327598	0.0367263	0.0969934	34649445	0.334669	0.0380682	9	34649445	0.0121713	1.4388e-159	33693	0.0187995	645.508	492.353	724.45
C-C motif chemokine 27 | Cardiometabolic	rs3176820	C	T	C	T	0.0846886	-0.0553734	0.270327	34686146	0.0403385	0.0270079	9	34686146	0.00810386	1.45915e-25	33693	0.00282942	95.5965	492.353	109.211
C-C motif chemokine 28 | Inflammation	rs1593971	A	G	A	G	-0.0570302	0.00506632	0.497518	43413342	0.834689	0.0242766	5	43413342	0.00738025	1.09749e-14	33528	0.00162618	54.6082	492.353	59.7128
C-C motif chemokine 3 | Inflammation	rs1719220	T	C	T	C	0.343642	-0.0208034	0.26429	36076917	0.467589	0.0286388	17	36076917	0.00818228	1e-200	33657	0.045923	1619.93	492.353	1763.86
C-C motif chemokine 4 | Inflammation	rs12950560	C	T	C	T	0.0909495	0.0181787	0.419525	36077805	0.453179	0.0242342	17	36077805	0.00731383	1.68151e-35	33719	0.00402877	136.387	492.353	154.636
C-C motif chemokine 4 | Inflammation	rs9330240	C	T	C	T	0.397639	-0.0160566	0.953617	36618251	0.785717	0.059058	17	36618251	0.0171299	3.35738e-119	33719	0.0139875	478.308	492.353	538.851
C-C motif chemokine 5 | Cardiometabolic	rs2107538	T	C	T	C	-0.220346	-0.0160596	0.180238	35880776	0.614492	0.0318851	17	35880776	0.0096716	6.79204e-115	33809	0.0143474	492.104	492.353	519.055
C-C motif chemokine 7 | Inflammation	rs2041190	A	G	A	G	0.0494314	-0.0242633	0.600612	34307522	0.319123	0.0243544	17	34307522	0.00744879	3.21959e-11	33657	0.00117226	39.4988	492.353	44.0387
C-C motif chemokine 8 | Oncology	rs190850301	T	C	T	C	-0.328345	-0.220143	0.00739443	34188604	0.192439	0.1689	17	34188604	0.0483392	1.10179e-11	33908	0.0015826	53.7448	492.353	46.1383
C-C motif chemokine 8 | Oncology	rs527868298	A	G	A	G	-0.713186	-0.000820025	0.0457887	34185501	0.99024	0.0670354	17	34185501	0.0182947	1e-200	33908	0.0444466	1577.1	492.353	1519.69
C-C motif chemokine 8 | Oncology	rs62058978	A	C	A	C	-0.21789	-0.0167351	0.0253278	34046489	0.898527	0.131233	17	34046489	0.0269909	6.87385e-16	33908	0.00234402	79.663	492.353	65.1688
C-C motif chemokine 8 | Oncology	rs72825069	T	C	T	C	0.216201	0.0293691	0.020821	34273909	0.709106	0.0787251	17	34273909	0.0259222	7.40628e-17	33908	0.00190594	64.7462	492.353	69.5619
C-C motif chemokine 8 | Oncology	rs76263310	A	G	A	G	0.291387	0.018441	0.0150997	34318110	0.825148	0.0834701	17	34318110	0.0304205	9.83332e-22	33908	0.0025254	85.8431	492.353	91.7503
C-C motif chemokine 8 | Oncology	rs77770153	A	G	A	G	0.322646	0.149371	0.059109	34252330	0.0175457	0.0628915	17	34252330	0.016243	8.39653e-88	33908	0.0115791	397.201	492.353	394.566
CCN family member 1 | Oncology	rs1324899	T	C	T	C	0.0498106	-0.0234166	0.461525	86006390	0.345576	0.0248267	1	86006390	0.0073439	1.18059e-11	33467	0.0012332	41.3201	492.353	46.0034
CCN family member 1 | Oncology	rs4949896	T	G	T	G	-0.118465	0.0221284	0.261999	85596653	0.455705	0.0296652	1	85596653	0.00834572	9.87643e-46	33467	0.00542709	182.608	492.353	201.49
CCN family member 1 | Oncology	rs71502514	T	C	T	C	-0.148625	0.0446547	0.0397403	85516042	0.390797	0.0520346	1	85516042	0.019657	4.00221e-14	33467	0.00168591	56.5142	492.353	57.1675
CCN family member 2 | Inflammation	rs146564696	C	T	C	T	0.863234	0.019603	0.00938912	131999167	0.835172	0.0942124	6	131999167	0.0393452	1.07895e-106	33654	0.0138617	473.029	492.353	481.364
CCN family member 2 | Inflammation	rs9493157	T	C	T	C	-0.354432	-0.0405048	0.216969	131968017	0.142106	0.0275919	6	131968017	0.00916025	1e-200	33654	0.0426847	1500.47	492.353	1497.1
CCN family member 3 | Cardiometabolic	rs139806626	A	G	A	G	-0.310754	-0.0301208	0.0117677	119400134	0.782896	0.109312	8	119400134	0.0338256	4.04203e-20	34029	0.00224602	76.5974	492.353	84.4
CCN family member 3 | Cardiometabolic	rs142952437	T	C	T	C	-0.259048	-0.0970467	0.0136161	119792402	0.586233	0.178295	8	119792402	0.0312078	1.03467e-16	34029	0.00180256	61.4464	492.353	68.9024
CCN family member 3 | Cardiometabolic	rs2279112	A	G	A	G	-0.273837	0.00756566	0.258706	119416784	0.799647	0.029809	8	119416784	0.00805297	1e-200	34029	0.0287615	1007.65	492.353	1156.3
CCN family member 3 | Cardiometabolic	rs72682425	A	C	A	C	0.0759344	0.0687779	0.146378	119082237	0.0701262	0.0379759	8	119082237	0.00997655	2.71394e-14	34029	0.00144095	49.1019	492.353	57.9317
WNT1-inducible-signaling pathway protein 1 | Oncology	rs111948583	A	G	A	G	-0.335799	0.041829	0.0201345	133260244	0.640346	0.0895283	8	133260244	0.0274423	1.9829e-34	33966	0.00444935	151.793	492.353	149.733
WNT1-inducible-signaling pathway protein 1 | Oncology	rs117263638	A	G	A	G	0.378643	0.0186408	0.0146764	133206583	0.916768	0.178371	8	133206583	0.0309489	2.0347e-34	33966	0.00414656	141.42	492.353	149.682
WNT1-inducible-signaling pathway protein 1 | Oncology	rs16893349	G	A	G	A	-0.204476	-0.065927	0.0294854	133195720	0.489286	0.0953468	8	133195720	0.02202	1.60288e-20	33966	0.0023929	81.4673	492.353	86.2283
WNT1-inducible-signaling pathway protein 1 | Oncology	rs2252553	T	G	T	G	0.327724	-0.0134173	0.459679	133052528	0.585724	0.024617	8	133052528	0.00748138	1e-200	33966	0.0533523	1914.18	492.353	1918.9
WNT1-inducible-signaling pathway protein 1 | Oncology	rs34386977	A	C	A	C	0.551871	0.0252166	0.0164724	133187966	0.735956	0.0747795	8	133187966	0.0292225	1.51182e-79	33966	0.00986844	338.512	492.353	356.649
WNT1-inducible-signaling pathway protein 1 | Oncology	rs62514010	T	C	T	C	-0.430777	0.0674955	0.0142264	133201060	0.484328	0.0965107	8	133201060	0.0326875	1.16466e-39	33966	0.00520484	177.702	492.353	173.677
WNT1-inducible-signaling pathway protein 2 | Neurology	rs1061098	T	C	T	C	-0.135416	0.00845026	0.33783	44727515	0.740355	0.0254999	20	44727515	0.00727043	1.99526e-77	33687	0.00820423	278.645	492.353	346.912
WNT1-inducible-signaling pathway protein 2 | Neurology	rs1800961	T	C	T	C	-0.11163	-0.137955	0.0321637	44413724	0.0168101	0.0577019	20	44413724	0.0193737	8.31553e-09	33687	0.000775818	26.1537	492.353	33.1999
WNT1-inducible-signaling pathway protein 2 | Neurology	rs61060559	A	G	A	G	-0.199209	-0.0487832	0.411844	44694260	0.0435522	0.0241695	20	44694260	0.00698231	4.89779e-179	33687	0.0192253	660.299	492.353	813.991
Copper chaperone for superoxide dismutase | Neurology	rs12577917	T	C	T	C	0.297369	-0.00754054	0.491958	66414946	0.756239	0.0242911	11	66414946	0.00748126	1e-200	33436	0.0442027	1546.22	492.353	1579.94
Copper chaperone for superoxide dismutase | Neurology	rs143587522	C	T	C	T	-0.277749	0.319408	0.00828372	67421451	0.191215	0.244383	11	67421451	0.0420281	3.87793e-11	33436	0.0012675	42.4314	492.353	43.6743
Copper chaperone for superoxide dismutase | Neurology	rs506028	G	A	G	A	-0.273547	-0.0419734	0.0847889	66700998	0.199101	0.0326865	11	66700998	0.0132559	1.30888e-94	33436	0.0116133	392.84	492.353	425.839
Copper chaperone for superoxide dismutase | Neurology	rs75018337	T	C	T	C	0.20293	-0.124469	0.0651093	67049700	0.0332683	0.058468	11	67049700	0.0152617	2.41991e-40	33436	0.00501333	168.46	492.353	176.802
Copper chaperone for superoxide dismutase | Neurology	rs77705586	T	C	T	C	0.22817	0.261045	0.0207424	66725234	0.13996	0.176867	11	66725234	0.0263443	4.67412e-18	33436	0.00211496	70.8616	492.353	75.0142
Immunoglobulin superfamily member 2 | Oncology_II	rs115071002	T	C	T	C	0.218666	0.047881	0.0356279	116842692	0.672275	0.113187	1	116842692	0.0212707	8.65765e-25	33796	0.0032857	111.403	492.353	105.681
Immunoglobulin superfamily member 2 | Oncology_II	rs148853734	A	G	A	G	0.565972	-0.140429	0.0184474	117085529	0.120547	0.0904542	1	117085529	0.0285885	3.1463e-87	33796	0.0116003	396.621	492.353	391.929
Immunoglobulin superfamily member 2 | Oncology_II	rs190301282	G	A	G	A	0.268977	-0.107993	0.011577	116980786	0.441097	0.140188	1	116980786	0.0393802	8.47618e-12	33796	0.00165577	56.0478	492.353	46.6524
Immunoglobulin superfamily member 2 | Oncology_II	rs531330176	C	T	C	T	0.3124	-0.0171285	0.0221194	116976760	0.833666	0.0815638	1	116976760	0.0258475	1.24796e-33	33796	0.00422193	143.281	492.353	146.078
Immunoglobulin superfamily member 2 | Oncology_II	rs6668254	C	T	C	T	0.284592	-0.0599478	0.0287221	117065348	0.432018	0.0762945	1	117065348	0.0227199	5.37527e-36	33796	0.00451892	153.406	492.353	156.903
Immunoglobulin superfamily member 2 | Oncology_II	rs72697399	G	A	G	A	-0.453012	0.0787544	0.0334063	116798380	0.228492	0.0653969	1	116798380	0.0211126	3.9355e-102	33796	0.0132532	453.895	492.353	460.401
Immunoglobulin superfamily member 2 | Oncology_II	rs75567925	A	G	A	G	0.711102	0.021997	0.0146209	116981085	0.921685	0.223746	1	116981085	0.0323058	2.22844e-107	33796	0.0145704	499.672	492.353	484.51
Immunoglobulin superfamily member 2 | Oncology_II	rs76183878	G	T	G	T	0.383478	-0.158652	0.0120872	117106008	0.190556	0.121207	1	117106008	0.034597	1.49796e-28	33796	0.00351201	119.103	492.353	122.858
Immunoglobulin superfamily member 2 | Oncology_II	rs77524075	T	C	T	C	-0.868069	0.0258629	0.065065	116852706	0.525422	0.0407283	1	116852706	0.0158471	1e-200	33796	0.0916785	3410.89	492.353	3000.61
CD109 antigen | Neurology	rs116881804	T	C	T	C	-0.281758	-0.0757336	0.0196468	73903417	0.279144	0.0699783	6	73903417	0.0270389	1.9994e-25	33687	0.00305814	103.329	492.353	108.586
CD109 antigen | Neurology	rs118145760	T	C	T	C	0.194456	0.0269274	0.0234215	74117516	0.766722	0.090767	6	74117516	0.0245452	2.33024e-15	33687	0.00172979	58.3691	492.353	62.7638
CD109 antigen | Neurology	rs140031328	G	T	G	T	0.261239	-0.471281	0.0134053	73541625	0.00107004	0.144059	6	73541625	0.0326951	1.34741e-15	33687	0.00180518	60.9176	492.353	63.8426
CD109 antigen | Neurology	rs143150833	C	T	C	T	-0.21275	-0.189061	0.0121603	74703439	0.0190178	0.0806165	6	74703439	0.0364576	5.36179e-09	33687	0.00108743	36.6698	492.353	34.0536
CD109 antigen | Neurology	rs145261698	C	T	C	T	-0.300814	-0.0256065	0.0253976	73876859	0.726807	0.073292	6	73876859	0.0246453	2.89668e-34	33687	0.00447967	151.577	492.353	148.98
CD109 antigen | Neurology	rs9350493	C	T	C	T	-0.0775836	-0.0298365	0.354235	73239796	0.233464	0.0250415	6	73239796	0.00785595	5.30152e-23	33687	0.00275382	93.0186	492.353	97.5309
CD109 antigen | Neurology	rs9447083	A	G	A	G	-0.350698	-0.0309033	0.0669029	73961133	0.528206	0.0489946	6	73961133	0.014927	4.68813e-122	33687	0.0153557	525.322	492.353	551.978
Monocyte differentiation antigen CD14 | Cardiometabolic	rs114727286	C	T	C	T	0.162403	-0.0355607	0.0236337	140503127	0.569721	0.0625558	5	140503127	0.0246318	4.30328e-11	32861	0.0012172	40.0448	492.353	43.4706
Monocyte differentiation antigen CD14 | Cardiometabolic	rs5744441	A	G	A	G	-0.321281	0.0252091	0.233134	140637262	0.346114	0.0267568	5	140637262	0.00885394	1e-200	32861	0.0369084	1259.25	492.353	1316.73
Sialomucin core protein 24 | Neurology	rs351716	G	A	G	A	0.0505272	-0.00837263	0.310526	109232561	0.737724	0.0250028	6	109232561	0.00816435	6.06387e-10	33687	0.00109319	36.8645	492.353	38.3007
CD164 sialomucin-like 2 protein | Neurology_II	rs147516474	A	G	A	G	0.116845	-0.0498656	0.050554	26513578	0.499166	0.0737872	1	26513578	0.017736	4.45759e-11	33017	0.00131062	43.3268	492.353	43.4019
CD164 sialomucin-like 2 protein | Neurology_II	rs56362645	A	G	A	G	-0.0913376	0.0652953	0.180589	27417881	0.0307836	0.0302313	1	27417881	0.0099911	6.13621e-20	33017	0.00246901	81.716	492.353	83.5743
CD164 sialomucin-like 2 protein | Neurology_II	rs575669478	T	C	T	C	0.710397	0.0669991	0.0497298	27289703	0.212686	0.0537621	1	27289703	0.0181699	1e-200	33017	0.0476975	1653.61	492.353	1528.61
CD177 antigen | Neurology	rs10425835	A	C	A	C	0.351377	0.0145825	0.410438	43360396	0.557568	0.0248655	19	43360396	0.00809711	1e-200	33628	0.0597522	2136.91	492.353	1883.16
CD177 antigen | Neurology	rs11673319	A	G	A	G	0.276998	0.0326155	0.197679	43323546	0.329839	0.0334711	19	43323546	0.00960854	9.48418e-183	33628	0.0243384	838.818	492.353	831.072
CD177 antigen | Neurology	rs117417670	T	G	T	G	-0.420731	-0.219409	0.0155605	42543657	0.317517	0.219503	19	42543657	0.0329442	2.38067e-37	33628	0.00542315	183.353	492.353	163.099
CD177 antigen | Neurology	rs138605473	T	G	T	G	1.24221	0.0613581	0.0204011	42851501	0.319493	0.0616356	19	42851501	0.0294795	1e-200	33628	0.0616768	2210.27	492.353	1775.62
CD177 antigen | Neurology	rs142095392	G	T	G	T	-0.17503	-0.0104099	0.0399939	42788773	0.876129	0.0667826	19	42788773	0.0204149	1.00254e-17	33628	0.00235246	79.2904	492.353	73.5073
CD177 antigen | Neurology	rs7255285	C	A	C	A	0.652029	-0.083338	0.0129562	43279862	0.769852	0.284848	19	43279862	0.0343959	3.89493e-80	33628	0.0108737	369.659	492.353	359.352
CD177 antigen | Neurology	rs73038875	C	T	C	T	-0.134946	0.0196274	0.132865	43638730	0.569629	0.0345191	19	43638730	0.0112174	2.47229e-33	33628	0.00419611	141.693	492.353	144.722
T-cell surface glycoprotein CD1c | Oncology	rs16839951	G	A	G	A	-0.146144	0.0323839	0.1108	158186177	0.387847	0.0375017	1	158186177	0.0114234	1.7832e-37	33822	0.00420854	142.934	492.353	163.671
T-cell surface glycoprotein CD1c | Oncology	rs857693	G	A	G	A	0.0453296	-0.0150731	0.268153	158586511	0.552103	0.0253495	1	158586511	0.0081116	2.29377e-08	33822	0.000806486	27.2974	492.353	31.2285
OX-2 membrane glycoprotein | Inflammation	rs144983804	T	C	T	C	0.121714	-0.0447385	0.0314253	112665112	0.395837	0.0526905	3	112665112	0.0221985	4.18235e-08	33657	0.000901828	30.3784	492.353	30.0631
OX-2 membrane glycoprotein | Inflammation	rs2399420	A	C	A	C	0.273824	0.0338763	0.902539	112350918	0.331981	0.0349193	3	112350918	0.0123598	9.46237e-109	33657	0.0131908	449.869	492.353	490.818
OX-2 membrane glycoprotein | Inflammation	rs74642082	C	T	C	T	0.212396	-0.00501919	0.0360289	112313838	0.914741	0.0468817	3	112313838	0.019849	1.01135e-26	33657	0.00313356	105.791	492.353	114.503
OX-2 membrane glycoprotein | Inflammation	rs7615462	C	T	C	T	-0.053926	0.0308078	0.544951	112934306	0.200982	0.024092	3	112934306	0.00738111	2.75359e-13	33657	0.00144225	48.6092	492.353	53.3769
OX-2 membrane glycoprotein | Inflammation	rs9854311	T	C	T	C	0.111558	0.156685	0.962992	112467034	0.0178842	0.0661674	3	112467034	0.0194219	9.24954e-09	33657	0.000887053	29.8803	492.353	32.9927
Cell surface glycoprotein CD200 receptor 1 | Inflammation	rs138451569	A	G	A	G	-0.470814	-0.0799044	0.00814414	112743496	0.457628	0.107578	3	112743496	0.0431891	1.1371e-27	33520	0.00358115	120.464	492.353	118.837
Cell surface glycoprotein CD200 receptor 1 | Inflammation	rs59093025	C	T	C	T	1.86497	0.00846508	0.0285642	112921253	0.927469	0.0929923	3	112921253	0.0229314	1e-200	33520	0.193023	8017.28	492.353	6614.28
Cell surface glycoprotein CD200 receptor 1 | Inflammation	rs62263720	A	G	A	G	-0.325814	-0.0322491	0.28981	112795762	0.226736	0.0266785	3	112795762	0.00843616	1e-200	33520	0.0436976	1531.58	492.353	1491.59
Cell surface glycoprotein CD200 receptor 1 | Inflammation	rs7651121	A	G	A	G	-0.0949991	-0.0100619	0.206293	112410840	0.73748	0.0300182	3	112410840	0.00942233	6.61302e-24	33520	0.00295538	99.3521	492.353	101.654
Cell surface glycoprotein CD200 receptor 1 | Inflammation	rs820538	T	G	T	G	-0.250153	0.148913	0.0155288	112730306	0.420051	0.184679	3	112730306	0.0306928	3.63329e-16	33520	0.0019133	64.2528	492.353	66.426
C-type lectin domain family 4 member K | Oncology	rs13416314	T	C	T	C	-0.132809	0.103342	0.0595761	70629206	0.0790988	0.0588531	2	70629206	0.0161404	1.89845e-16	32917	0.00197643	65.1829	492.353	67.7059
C-type lectin domain family 4 member K | Oncology	rs17656087	C	A	C	A	0.418979	0.039545	0.271623	70813220	0.179276	0.0294456	2	70813220	0.00854383	1e-200	32917	0.0694604	2456.95	492.353	2404.8
C-type lectin domain family 4 member K | Oncology	rs75176658	C	T	C	T	0.264702	0.0293502	0.0399292	70954418	0.614694	0.0583056	2	70954418	0.0197623	6.52529e-41	32917	0.00537203	177.775	492.353	179.407
CD209 antigen | Cardiometabolic	rs1045997	T	C	T	C	-0.100142	-0.0114746	0.170835	7769096	0.728541	0.0330617	19	7769096	0.00821675	3.62243e-34	33825	0.00284106	96.3669	492.353	148.536
CD209 antigen | Cardiometabolic	rs4804805	G	A	G	A	-0.073549	0.0269723	0.323503	7751660	0.316786	0.0269431	19	7751660	0.00663074	1.36994e-28	33825	0.00236771	80.273	492.353	123.035
CD209 antigen | Cardiometabolic	rs77509849	G	A	G	A	-0.0554326	0.000707353	0.143617	7687796	0.98476	0.0370314	19	7687796	0.00886416	4.01181e-10	33825	0.000755848	25.5844	492.353	39.1071
B-cell receptor CD22 | Inflammation	rs10411704	T	G	T	G	-0.294694	0.00521203	0.785544	35309759	0.851541	0.0278492	19	35309759	0.00868705	1e-200	34049	0.0292605	1026.26	492.353	1150.79
B-cell receptor CD22 | Inflammation	rs34826052	A	C	A	C	0.137464	-0.0782859	0.0308526	35345697	0.296082	0.0749239	19	35345697	0.0204635	1.84842e-11	34049	0.00113003	38.5176	492.353	45.1251
CD226 antigen | Inflammation_II	rs11877138	G	A	G	A	-0.441361	0.12002	0.980044	69907391	0.233728	0.100789	18	69907391	0.0276031	1.51112e-57	32981	0.00761968	253.219	492.353	255.666
CD226 antigen | Inflammation_II	rs147877121	C	T	C	T	-0.167395	-0.109096	0.0237062	70016126	0.441043	0.141604	18	70016126	0.025305	3.71279e-11	32981	0.00129705	42.831	492.353	43.7595
Natural killer cell receptor 2B4 | Inflammation	rs485618	C	T	C	T	0.0535692	0.0197278	0.444118	160830690	0.414155	0.0241583	1	160830690	0.00749145	8.63376e-13	34049	0.00141691	48.3099	492.353	51.1327
CD27 antigen | Oncology	rs11064153	C	T	C	T	-0.0779084	-0.0118299	0.207128	6379284	0.675132	0.0282259	12	6379284	0.0090719	8.85931e-18	33822	0.00199361	67.5586	492.353	73.7517
CD27 antigen | Oncology	rs25680	A	G	A	G	0.293625	-0.054462	0.23946	6445462	0.0785995	0.0309642	12	6445462	0.00864012	1e-200	33822	0.031403	1096.48	492.353	1154.91
CD27 antigen | Oncology	rs7132503	A	G	A	G	-0.415613	0.161235	0.00635844	6451979	0.0974249	0.0972778	12	6451979	0.0474348	1.92221e-18	33822	0.00218267	73.9795	492.353	76.7687
Programmed cell death 1 ligand 1 | Neurology	rs7025653	C	A	C	A	0.158714	-0.0194423	0.143347	5505508	0.544171	0.0320556	9	5505508	0.0107864	5.21675e-49	33436	0.00618663	208.131	492.353	216.51
Programmed cell death 1 ligand 1 | Neurology	rs822335	C	T	C	T	0.311107	-0.0399927	0.660823	5448218	0.113923	0.025299	9	5448218	0.00797119	1e-200	33436	0.0433871	1516.4	492.353	1523.26
CD276 antigen | Inflammation	rs184790191	T	C	T	C	-0.190778	-0.0271291	0.0210245	74065477	0.824845	0.12258	15	74065477	0.0266245	7.74997e-13	33649	0.00149825	50.4872	492.353	51.3445
CD276 antigen | Inflammation	rs1963477	A	G	A	G	0.0921586	0.010312	0.0753033	73799531	0.826989	0.0471805	15	73799531	0.0142352	9.54553e-11	33649	0.00118281	39.8451	492.353	41.9126
CD276 antigen | Inflammation	rs4082420	T	C	T	C	-0.232478	0.058849	0.0186335	74188499	0.361873	0.0645413	15	74188499	0.0272353	1.39059e-17	33649	0.0019766	66.6385	492.353	72.8617
CD276 antigen | Inflammation	rs74023531	A	G	A	G	-0.533811	-0.0516526	0.064663	73770987	0.247029	0.0446206	15	73770987	0.015233	1e-200	33649	0.034469	1201.18	492.353	1228.02
T-cell-specific surface glycoprotein CD28 | Oncology	rs7422945	G	A	G	A	0.0487831	-0.0127713	0.460768	203629975	0.599788	0.02434	2	203629975	0.00753634	9.60506e-11	32907	0.00118257	38.9585	492.353	41.9004
CD2-associated protein | Cardiometabolic	rs10807355	C	T	C	T	0.0865366	-0.0381314	0.64774	47633017	0.121354	0.0246149	6	47633017	0.00767708	1.80302e-29	33693	0.00341738	115.53	492.353	127.06
CMRF35-like molecule 8 | Inflammation_II	rs112302595	A	G	A	G	0.227803	0.0196672	0.0108173	74477943	0.786803	0.0727162	17	74477943	0.0349621	7.23436e-11	33187	0.00111057	36.8951	492.353	42.4545
CMRF35-like molecule 8 | Inflammation_II	rs62087202	A	G	A	G	-0.62258	0.0501533	0.0485431	74463780	0.478126	0.0707061	17	74463780	0.0167105	1e-200	33187	0.0358044	1232.29	492.353	1388.07
CMRF35-like molecule 8 | Inflammation_II	rs9912017	G	T	G	T	-0.0988003	0.0241963	0.282064	74487717	0.373765	0.0272039	17	74487717	0.0080563	1.4184e-34	33187	0.00395348	131.717	492.353	150.399
CMRF35-like molecule 6 | Neurology	rs2001742	G	A	G	A	0.568069	-0.0337094	0.111535	74503317	0.309479	0.0331682	17	74503317	0.0116029	1e-200	33962	0.0639564	2320.36	492.353	2397.01
CMRF35-like molecule 6 | Neurology	rs2272111	A	G	A	G	-0.227661	-0.0322653	0.20202	74473827	0.282748	0.0300376	17	74473827	0.00908205	1.13501e-138	33962	0.0167107	577.138	492.353	628.361
CMRF35-like molecule 6 | Neurology	rs62087199	T	C	T	C	-0.374953	0.0857372	0.0324419	74458774	0.424487	0.107351	17	74458774	0.0206114	6.02005e-74	33962	0.00882606	302.402	492.353	330.932
CMRF35-like molecule 6 | Neurology	rs79659787	G	T	G	T	0.118327	-0.0134848	0.0728594	74668634	0.775538	0.047292	17	74668634	0.0143133	1.37467e-16	33962	0.0018916	64.3604	492.353	68.3421
CMRF35-like molecule 2 | Oncology	rs2293192	T	C	T	C	-0.0689992	0.0306928	0.209532	74474403	0.314251	0.0304994	17	74474403	0.00891475	9.94947e-15	33840	0.00157708	53.4494	492.353	59.9059
CMRF35-like molecule 2 | Oncology	rs2655606	G	A	G	A	-0.303147	-0.0190782	0.664473	74574543	0.4703	0.0264244	17	74574543	0.00769914	1e-200	33840	0.0409771	1445.83	492.353	1550.32
CMRF35-like molecule 1 | Oncology	rs1026074	C	T	C	T	-0.99852	-0.0490731	0.0239584	74715289	0.593118	0.0918416	17	74715289	0.0248615	1e-200	33966	0.0466305	1661.22	492.353	1613.09
CMRF35-like molecule 1 | Oncology	rs11655369	A	G	A	G	0.307896	-0.0270547	0.519116	74675175	0.26972	0.0245126	17	74675175	0.00781024	1e-200	33966	0.0473307	1687.41	492.353	1554.1
CMRF35-like molecule 1 | Oncology	rs117827586	A	G	A	G	-0.334468	0.214322	0.0205219	75040615	0.330988	0.220467	17	75040615	0.0271153	5.86678e-35	33966	0.0044973	153.436	492.353	152.153
CMRF35-like molecule 1 | Oncology	rs2177258	T	C	T	C	-0.0738637	-0.018564	0.367293	74475270	0.453855	0.0247849	17	74475270	0.00778942	2.48085e-21	33966	0.00253576	86.3434	492.353	89.9191
CMRF35-like molecule 1 | Oncology	rs534847354	C	T	C	T	-0.304473	-0.199279	0.0467242	74495497	0.0118331	0.0791706	17	74495497	0.0189777	6.32849e-58	33966	0.00825825	282.819	492.353	257.401
CMRF35-like molecule 1 | Oncology	rs895692	A	G	A	G	-0.167616	-0.00699884	0.534903	74770113	0.772184	0.024174	17	74770113	0.0075544	4.4978e-109	33966	0.0139791	481.518	492.353	492.301
CMRF35-like molecule 9 | Neurology	rs76868109	C	A	C	A	-0.797899	-0.136118	0.0338706	43699575	0.0430973	0.0672932	17	43699575	0.0196817	1e-200	33687	0.0416662	1464.55	492.353	1643.5
CD302 antigen | Oncology	rs1425047	A	G	A	G	0.0566423	-0.0325319	0.580011	159517946	0.189237	0.0247798	2	159517946	0.00723605	4.96478e-15	33533	0.0015631	52.4943	492.353	61.2743
CD302 antigen | Oncology	rs148377852	T	C	T	C	0.256196	-0.0882187	0.0341696	159408803	0.078343	0.0501134	2	159408803	0.0197793	2.26725e-38	33533	0.00433227	145.897	492.353	167.773
CD302 antigen | Oncology	rs2556106	T	G	T	G	-0.419387	-0.0070927	0.872712	159798013	0.865779	0.0419632	2	159798013	0.0107109	1e-200	33533	0.0390767	1363.57	492.353	1533.13
Myeloid cell surface antigen CD33 | Oncology	rs12972472	A	G	A	G	0.0638096	-0.0463414	0.215773	51523699	0.0840292	0.0268214	19	51523699	0.00930643	7.05667e-12	33822	0.00137797	46.6674	492.353	47.0117
Myeloid cell surface antigen CD33 | Oncology	rs1404320	T	C	T	C	-0.054895	0.00498508	0.353429	51062889	0.863078	0.0289061	19	51062889	0.00807594	1.06561e-11	33822	0.00137725	46.643	492.353	46.204
Myeloid cell surface antigen CD33 | Oncology	rs4802771	C	T	C	T	0.358045	0.0191438	0.323129	51174413	0.492539	0.0278953	19	51174413	0.00816922	1e-200	33822	0.0560773	2009.2	492.353	1920.94
Myeloid cell surface antigen CD33 | Oncology	rs8108954	G	T	G	T	0.0876812	0.00376351	0.0666249	51384852	0.950816	0.0610154	19	51384852	0.0153344	1.07835e-08	33822	0.000956171	32.3687	492.353	32.6949
Hematopoietic progenitor cell antigen CD34 | Neurology	rs6671850	T	C	T	C	0.12253	-0.0411586	0.0639804	207884455	0.417512	0.0507664	1	207884455	0.0150618	4.11339e-16	33901	0.00179824	61.0682	492.353	66.1807
Platelet glycoprotein 4 | Inflammation_II	rs35424583	G	A	G	A	0.105075	-0.00437578	0.0818359	80706994	0.930557	0.0502133	7	80706994	0.013676	1.55274e-14	32981	0.00165918	54.809	492.353	59.0311
Platelet glycoprotein 4 | Inflammation_II	rs6961069	T	C	T	C	0.273148	-0.00928009	0.403097	80589645	0.70468	0.024485	7	80589645	0.00765071	1e-200	32981	0.0359037	1228.16	492.353	1274.65
ADP-ribosyl cyclase/cyclic ADP-ribose hydrolase 1 | Oncology	rs144737584	C	T	C	T	0.220188	0.286825	0.009948	15428586	0.252232	0.250514	4	15428586	0.0321078	6.99359e-12	33533	0.000955017	32.0533	492.353	47.029
ADP-ribosyl cyclase/cyclic ADP-ribose hydrolase 1 | Oncology	rs2532069	G	A	G	A	-0.0928927	-0.0268759	0.58554	15909692	0.27878	0.0248147	4	15909692	0.00634984	1.83063e-48	33533	0.00418825	141.027	492.353	214.012
ADP-ribosyl cyclase/cyclic ADP-ribose hydrolase 1 | Oncology	rs7674301	C	A	C	A	0.291717	-0.00219673	0.766895	15751628	0.939997	0.0291833	4	15751628	0.0073522	1e-200	33533	0.0304257	1052.22	492.353	1574.3
T-cell surface glycoprotein CD4 | Inflammation	rs147914326	A	G	A	G	-0.229529	0.104432	0.0130153	6693611	0.320758	0.105178	12	6693611	0.034509	2.90603e-11	33592	0.00135354	45.5269	492.353	44.2395
T-cell surface glycoprotein CD4 | Inflammation	rs57497751	G	A	G	A	0.207916	0.109269	0.0309867	6818108	0.0843063	0.063299	12	6818108	0.021453	3.27039e-22	33592	0.00259604	87.4278	492.353	93.929
T-cell surface glycoprotein CD4 | Inflammation	rs73053728	G	A	G	A	-0.359292	0.00153678	0.302319	6787380	0.95393	0.0266009	12	6787380	0.0080763	1e-200	33592	0.0544562	1934.53	492.353	1979.11
Tumor necrosis factor receptor superfamily member 5 | Inflammation	rs117191103	T	C	T	C	0.239771	-0.0136161	0.0203536	45835717	0.853898	0.0739414	20	45835717	0.0265893	1.92309e-19	33655	0.00229263	77.3312	492.353	81.3167
Tumor necrosis factor receptor superfamily member 5 | Inflammation	rs12624433	A	G	A	G	-0.361877	0.0117684	0.257061	46052214	0.667584	0.0274023	20	46052214	0.00863575	1e-200	33655	0.0500197	1771.95	492.353	1755.99
Tumor necrosis factor receptor superfamily member 5 | Inflammation	rs45456397	A	C	A	C	-0.0918421	-0.00654692	0.0733854	46353053	0.881757	0.0440152	20	46353053	0.0144014	1.80231e-10	33655	0.00114716	38.6496	492.353	40.67
Membrane cofactor protein | Cardiometabolic	rs1970530	A	G	A	G	-0.0889131	-0.0107935	0.594732	207750721	0.658482	0.0244192	1	207750721	0.00765588	3.51075e-31	33420	0.00381088	127.839	492.353	134.878
CD48 antigen | Inflammation	rs143010323	C	T	C	T	-0.226587	0.153136	0.00967221	161135409	0.158359	0.10856	1	161135409	0.0394984	9.65895e-09	33784	0.000983569	33.2596	492.353	32.9087
CD48 antigen | Inflammation	rs352681	A	G	A	G	-0.172602	0.0175271	0.356771	160709132	0.479999	0.0248152	1	160709132	0.00792278	3.17687e-105	33784	0.0136734	468.319	492.353	474.61
CD48 antigen | Inflammation	rs55857101	T	G	T	G	-0.70772	-0.0112511	0.182719	160682190	0.755468	0.0361262	1	160682190	0.00996238	1e-200	33784	0.149592	5942.46	492.353	5046.57
CD48 antigen | Inflammation	rs6427541	T	C	T	C	0.105092	-0.0154102	0.295952	160714121	0.572161	0.0272808	1	160714121	0.00826864	5.22035e-37	33784	0.00460249	156.2	492.353	161.537
T-cell surface glycoprotein CD5 | Oncology	rs477537	C	A	C	A	0.092093	-0.0222552	0.575467	61092152	0.390273	0.0259045	11	61092152	0.00755774	3.72477e-34	33908	0.00414396	141.09	492.353	148.48
T-cell surface glycoprotein CD5 | Oncology	rs77696239	T	C	T	C	0.166679	-0.00446499	0.0254365	61107729	0.931647	0.052056	11	61107729	0.02322	7.05992e-13	33908	0.0013774	46.7665	492.353	51.5273
Complement decay-accelerating factor | Cardiometabolic	rs1890866	G	A	G	A	0.111435	-0.0492205	0.944123	206989551	0.223317	0.040419	1	206989551	0.0167513	2.88536e-11	32408	0.00131019	42.5138	492.353	44.2534
Complement decay-accelerating factor | Cardiometabolic	rs601356	G	T	G	T	-0.139847	0.0043649	0.195656	207579205	0.875264	0.0278063	1	207579205	0.00948447	3.322e-49	32408	0.00615561	200.714	492.353	217.41
Complement decay-accelerating factor | Cardiometabolic	rs6666604	G	T	G	T	-0.43399	-0.000455594	0.159479	207172474	0.988453	0.0314802	1	207172474	0.0103465	1e-200	32408	0.0504942	1723.33	492.353	1759.43
Complement decay-accelerating factor | Cardiometabolic	rs78692538	G	A	G	A	0.114777	-0.0852368	0.0528727	206875183	0.102642	0.0522228	1	206875183	0.0168945	1.0927e-11	32408	0.00131941	42.8133	492.353	46.155
Lymphocyte function-associated antigen 3 | Inflammation	rs10801908	T	C	T	C	-0.257695	-0.0197983	0.12022	116547871	0.534107	0.031843	1	116547871	0.0112915	2.77332e-115	33586	0.0140473	478.486	492.353	520.845
Lymphocyte function-associated antigen 3 | Inflammation	rs55982573	T	C	T	C	0.190343	-0.0546859	0.0173882	116532856	0.577283	0.0981162	1	116532856	0.0279499	9.7499e-12	33586	0.00123806	41.6304	492.353	46.3781
Lymphocyte function-associated antigen 3 | Inflammation	rs77858427	A	C	A	C	-0.154854	-0.0196269	0.0215227	116716618	0.796359	0.0760547	1	116716618	0.0260296	2.69538e-09	33586	0.00101	33.9542	492.353	35.3924
CD59 glycoprotein | Cardiometabolic	rs10836121	T	C	T	C	-0.0739657	0.00442624	0.527912	33848167	0.856424	0.0244641	11	33848167	0.0075332	9.36052e-23	32390	0.00272694	88.5616	492.353	96.4055
CD59 glycoprotein | Cardiometabolic	rs4756046	A	C	A	C	0.0860808	0.0287825	0.938213	33821025	0.598234	0.0546217	11	33821025	0.0148648	6.99987e-09	32390	0.000859095	27.8483	492.353	33.5347
CD59 glycoprotein | Cardiometabolic	rs704701	G	T	G	T	-0.245528	-0.00689145	0.320835	33722133	0.781703	0.0248699	11	33722133	0.00760095	1e-200	32390	0.0262718	873.847	492.353	1043.44
CD5 antigen-like | Inflammation_II	rs113224872	T	C	T	C	-0.181681	0.0162909	0.0237747	157925662	0.905596	0.137366	1	157925662	0.0252615	6.3841e-13	33799	0.0015322	51.8631	492.353	51.725
CD5 antigen-like | Inflammation_II	rs2765501	A	G	A	G	0.199657	0.043091	0.401454	157834858	0.0738278	0.0241045	1	157834858	0.00759591	2.85759e-152	33799	0.0191572	660.102	492.353	690.891
CD5 antigen-like | Inflammation_II	rs59656423	T	C	T	C	-0.257813	0.380776	0.00793793	157536784	0.0488776	0.19332	1	157536784	0.041902	7.615e-10	33799	0.00104685	35.4176	492.353	37.8565
T-cell differentiation antigen CD6 | Inflammation	rs10792299	G	T	G	T	0.394396	-0.001757	0.759563	60954227	0.95435	0.0306927	11	60954227	0.00866919	1e-200	33988	0.0568146	2047.21	492.353	2069.7
T-cell differentiation antigen CD6 | Inflammation	rs140976433	A	G	A	G	-0.448201	0.0889639	0.00614343	60960369	0.649108	0.195524	11	60960369	0.0469072	1.23538e-21	33988	0.00245307	83.5751	492.353	91.2991
T-cell differentiation antigen CD6 | Inflammation	rs412334	T	C	T	C	-0.0719434	0.0101138	0.161837	61792789	0.781124	0.0363998	11	61792789	0.00987029	3.12536e-13	33988	0.00140417	47.7891	492.353	53.1278
T-cell differentiation antigen CD6 | Inflammation	rs4938994	C	A	C	A	-0.455695	0.00773926	0.121925	61051921	0.85408	0.0420806	11	61051921	0.0112412	1e-200	33988	0.0444634	1581.45	492.353	1643.32
CD63 antigen | Neurology	rs139996303	G	A	G	A	-0.281884	0.00403087	0.00752373	55750958	0.986654	0.24098	12	55750958	0.0466551	1.52342e-09	33372	0.00118665	39.6457	492.353	36.5042
T-cell antigen CD7 | Inflammation_II	rs117376412	T	C	T	C	-0.979812	-0.124637	0.00697493	82343867	0.345286	0.132063	17	82343867	0.0466068	4.04576e-98	32913	0.0132989	443.579	492.353	441.964
T-cell antigen CD7 | Inflammation_II	rs73366267	T	C	T	C	-1.07968	0.0694607	0.0406152	82279320	0.308823	0.0682528	17	82279320	0.0192147	1e-200	32913	0.0908451	3288.55	492.353	3157.35
CD70 antigen | Inflammation	rs147963927	T	C	T	C	0.50076	0.00837649	0.108562	6599495	0.814108	0.035625	19	6599495	0.0121768	1e-200	33657	0.0485354	1716.78	492.353	1691.19
CD70 antigen | Inflammation	rs1862509	G	A	G	A	-0.175678	-0.0458104	0.830027	6675219	0.097136	0.027615	19	6675219	0.00964516	3.99117e-74	33657	0.00870837	295.655	492.353	331.754
CD70 antigen | Inflammation	rs190818389	T	C	T	C	0.285595	-0.0916833	0.022638	6636633	0.306867	0.0897257	19	6636633	0.024433	1.45178e-31	33657	0.00360931	121.911	492.353	136.63
CD70 antigen | Inflammation	rs345597	T	C	T	C	-0.393216	0.0240992	0.39408	6569178	0.323075	0.024388	19	6569178	0.00754631	1e-200	33657	0.0738401	2683.22	492.353	2715.15
B-cell differentiation antigen CD72 | Inflammation_II	rs17259350	T	C	T	C	0.114902	0.00451822	0.0945623	35682588	0.934756	0.055193	9	35682588	0.0128625	4.14e-19	33187	0.0022608	75.1946	492.353	79.8003
HLA class II histocompatibility antigen gamma chain | Neurology	rs79078220	A	G	A	G	-0.0870348	0.00278337	0.110344	150414087	0.954615	0.0489063	5	150414087	0.0111797	6.96627e-15	33962	0.00148726	50.5826	492.353	60.6074
B-cell antigen receptor complex-associated protein beta chain | Inflammation	rs12946669	T	C	T	C	-0.163364	0.0114841	0.394182	63928647	0.645372	0.0249546	17	63928647	0.00742789	3.33426e-107	34049	0.0127462	439.574	492.353	483.706
T-lymphocyte activation antigen CD80 | Cardiometabolic_II	rs2029034	A	G	A	G	-0.0697816	-0.0224761	0.384978	119394051	0.391691	0.0262402	3	119394051	0.00742918	5.83579e-21	33942	0.00230589	78.4428	492.353	88.2267
T-lymphocyte activation antigen CD80 | Cardiometabolic_II	rs538136	G	A	G	A	-0.191772	-0.0292903	0.199085	119590413	0.352189	0.031483	3	119590413	0.00901594	2.13895e-100	33942	0.011728	402.773	492.353	452.427
T-lymphocyte activation antigen CD80 | Cardiometabolic_II	rs549572704	C	T	C	T	0.161641	0.017631	0.017633	120376715	0.80369	0.0709286	3	120376715	0.0277347	5.60544e-09	33942	0.000905176	30.7495	492.353	33.9669
T-lymphocyte activation antigen CD80 | Cardiometabolic_II	rs66604554	G	A	G	A	0.574151	0.0121165	0.10953	119557530	0.753637	0.0386062	3	119557530	0.0116108	1e-200	33942	0.0643035	2332.45	492.353	2445.28
CD83 antigen | Inflammation	rs12526086	A	G	A	G	0.199606	0.0123982	0.22253	14105666	0.674568	0.0295274	6	14105666	0.00881486	1.58855e-113	33657	0.0137864	470.466	492.353	512.763
CD83 antigen | Inflammation	rs138419919	G	A	G	A	-0.16356	0.170317	0.0167956	14211354	0.0577537	0.0897556	6	14211354	0.0291412	1.99228e-08	33657	0.000883535	29.7617	492.353	31.5021
CD83 antigen | Inflammation	rs2804924	A	G	A	G	-0.0446066	-0.00872475	0.314096	13574110	0.734884	0.0257644	6	13574110	0.00790567	1.67734e-08	33657	0.000857342	28.8786	492.353	31.8362
SLAM family member 5 | Inflammation	rs12072476	G	A	G	A	-0.205581	0.0289836	0.917989	160586922	0.459103	0.0391498	1	160586922	0.0136188	1.7366e-51	33657	0.00636364	215.54	492.353	227.871
T-lymphocyte activation antigen CD86 | Oncology_II	rs111753425	A	G	A	G	0.184007	0.0250049	0.0941412	122047656	0.490239	0.0362428	3	122047656	0.0126485	6.04088e-48	33796	0.00577483	196.288	492.353	211.637
T-lymphocyte activation antigen CD86 | Oncology_II	rs75937181	G	T	G	T	-0.110116	0.0105993	0.084158	122064168	0.80675	0.0433295	3	122064168	0.0132417	9.10752e-17	33796	0.00186916	63.2847	492.353	69.1534
T-cell surface glycoprotein CD8 alpha chain | Neurology	rs115055789	G	A	G	A	-0.173917	0.101225	0.0195071	86817682	0.362172	0.111085	2	86817682	0.0262876	3.69233e-11	33962	0.00115705	39.3389	492.353	43.7706
T-cell surface glycoprotein CD8 alpha chain | Neurology	rs17509566	G	A	G	A	-0.0767133	0.035551	0.0933838	86073849	0.276036	0.0326375	2	86073849	0.0125004	8.41763e-10	33962	0.000996475	33.874	492.353	37.6611
T-cell surface glycoprotein CD8 alpha chain | Neurology	rs3020726	G	A	G	A	0.362018	0.0358705	0.160963	86789383	0.379017	0.0407754	2	86789383	0.0099016	1e-200	33962	0.0353995	1246.29	492.353	1336.75
Cytidine deaminase | Cardiometabolic_II	rs111978771	C	T	C	T	-0.199954	-0.0815844	0.0178745	20699417	0.321276	0.0822556	1	20699417	0.0299717	2.53338e-11	33873	0.00140375	47.6134	492.353	44.5079
Cytidine deaminase | Cardiometabolic_II	rs139670343	T	C	T	C	0.315697	-0.103837	0.0120343	20511610	0.247636	0.0898157	1	20511610	0.0353485	4.2228e-19	33873	0.00236992	80.4622	492.353	79.7625
Cytidine deaminase | Cardiometabolic_II	rs150625070	A	G	A	G	0.125123	-0.0135374	0.331814	20621713	0.598122	0.0256826	1	20621713	0.00775343	1.38388e-58	33873	0.00694219	236.783	492.353	260.427
Cytidine deaminase | Cardiometabolic_II	rs657624	A	G	A	G	-0.436996	-0.0142815	0.330229	20561855	0.628066	0.0294798	1	20561855	0.00783034	1e-200	33873	0.0844747	3125.25	492.353	3114.54
Cell division cycle protein 27 homolog | Oncology	rs79702286	G	A	G	A	0.136035	-0.0526677	0.101789	47219250	0.24764	0.0455562	17	47219250	0.0125701	2.7052e-27	32907	0.00338385	111.723	492.353	117.118
CUB domain-containing protein 1 | Neurology	rs17077267	T	C	T	C	-0.172791	-0.0257708	0.149989	45097023	0.464329	0.0352186	3	45097023	0.00929239	3.53671e-77	33436	0.00761301	256.486	492.353	345.77
CUB domain-containing protein 1 | Neurology	rs75734530	A	G	A	G	-0.0489421	0.00639129	0.19676	45415048	0.856544	0.0353548	3	45415048	0.00827258	3.29488e-09	33436	0.000757142	25.3335	492.353	35.0012
Cadherin-1 | Cardiometabolic	rs2011779	G	A	G	A	-0.0474596	-0.00577436	0.387224	68803593	0.816422	0.0248735	16	68803593	0.00742155	1.6072e-10	32416	0.00106891	34.6848	492.353	40.8939
Cadherin-15 | Neurology	rs117015331	G	A	G	A	0.172859	0.107371	0.0177012	89372645	0.305281	0.104735	16	89372645	0.0255075	1.22885e-11	33901	0.00103911	35.2613	492.353	45.9249
Cadherin-15 | Neurology	rs145028526	G	A	G	A	0.394428	-0.0818086	0.00754632	89754844	0.320097	0.0822811	16	89754844	0.0380093	3.15065e-25	33901	0.0023303	79.1792	492.353	107.685
Cadherin-15 | Neurology	rs146983261	A	G	A	G	-0.114623	0.0949061	0.0329453	89604586	0.164555	0.0682821	16	89604586	0.0183648	4.33521e-10	33901	0.000837178	28.4033	492.353	38.9557
Cadherin-15 | Neurology	rs4592657	G	A	G	A	-0.212655	0.018675	0.0981633	89177678	0.558141	0.0318902	16	89177678	0.0109289	2.49517e-84	33901	0.00800679	273.613	492.353	378.615
Cadherin-15 | Neurology	rs4782465	C	T	C	T	-0.324249	-0.00757192	0.795812	89097094	0.790417	0.0284905	16	89097094	0.00806861	1e-200	33901	0.0341687	1199.26	492.353	1614.95
Cadherin-17 | Cardiometabolic	rs117650688	C	T	C	T	-0.154813	0.039859	0.0196183	93837980	0.747882	0.124004	8	93837980	0.0243859	2.17475e-10	33693	0.000921937	31.0897	492.353	40.303
Cadherin-17 | Cardiometabolic	rs2251734	A	G	A	G	0.190536	-0.0350783	0.282866	94146031	0.233931	0.0294703	8	94146031	0.00747855	3.4914e-143	33693	0.0147287	503.643	492.353	649.111
Cadherin-17 | Cardiometabolic	rs60945589	C	T	C	T	-0.272184	0.0242347	0.473033	94191494	0.330192	0.0248885	8	94191494	0.00674826	1e-200	33693	0.0369343	1292.08	492.353	1626.83
Cadherin-17 | Cardiometabolic	rs75912292	T	C	T	C	-0.135787	-0.040881	0.0286631	94919116	0.434349	0.0522928	8	94919116	0.0207739	6.29941e-11	33693	0.00102669	34.6258	492.353	42.7248
Cadherin-2 | Cardiometabolic	rs12454164	A	G	A	G	-0.101206	0.00796971	0.310984	28110963	0.781835	0.0287788	18	28110963	0.00745171	5.14636e-42	33693	0.00438945	148.537	492.353	184.459
Cadherin-2 | Cardiometabolic	rs28894788	G	A	G	A	-0.0928347	-0.0569163	0.0539412	28241331	0.375242	0.0641891	18	28241331	0.0154913	2.06381e-09	33693	0.000879608	29.661	492.353	35.9124
Cadherin-2 | Cardiometabolic	rs524047	T	C	T	C	-0.103312	-0.00303063	0.906801	28073983	0.939497	0.039928	18	28073983	0.0119957	7.15155e-18	33693	0.00180408	60.891	492.353	74.1738
Cadherin-23 | Neurology_II	rs2166631	T	C	T	C	-0.167542	-0.0825732	0.214057	71713125	0.017053	0.0346137	10	71713125	0.00933285	4.64515e-72	33853	0.00944491	322.768	492.353	322.269
Cadherin-3 | Neurology	rs1111720	T	C	T	C	-0.0646996	-0.033406	0.241089	68664983	0.300648	0.032275	16	68664983	0.00863875	6.91512e-14	33962	0.0015318	52.0997	492.353	56.0921
Cadherin-5 | Cardiometabolic	rs10852432	C	T	C	T	0.0533904	0.0228256	0.451687	66368612	0.356524	0.0247564	16	66368612	0.00685154	6.57204e-15	34090	0.00141196	48.199	492.353	60.7225
Cadherin-5 | Cardiometabolic	rs16956504	C	T	C	T	0.308351	-0.000888884	0.1044	66398478	0.979241	0.0341611	16	66398478	0.0111324	7.26106e-169	34090	0.0177801	617.061	492.353	767.208
Cadherin-6 | Cardiometabolic	rs1039325	G	T	G	T	0.327	-0.0264212	0.583576	30761314	0.274168	0.0241617	5	30761314	0.00762943	1e-200	33693	0.0519707	1846.93	492.353	1837.01
Cadherin-6 | Cardiometabolic	rs1276221	C	T	C	T	0.0887408	-0.0689535	0.269714	30933106	0.0125355	0.0276179	5	30933106	0.00860089	5.86543e-25	33693	0.00310222	104.842	492.353	106.453
Cadherin-6 | Cardiometabolic	rs13354267	C	T	C	T	0.739766	-0.00626472	0.0798979	31108300	0.921832	0.0638437	5	31108300	0.0138153	1e-200	33693	0.0804619	2948.05	492.353	2867.27
Cadherin-6 | Cardiometabolic	rs4130585	T	C	T	C	0.200819	0.0175364	0.192199	31196461	0.539543	0.0285839	5	31196461	0.00947762	1.21311e-99	33693	0.0125226	427.25	492.353	448.963
Cadherin-related family member 1 | Neurology	rs12244900	G	A	G	A	-0.129588	0.0889188	0.0403074	83775101	0.191643	0.0680986	10	83775101	0.0195524	3.408e-11	32922	0.0012992	42.8254	492.353	43.9268
Cadherin-related family member 1 | Neurology	rs2505780	T	C	T	C	0.0584377	-0.00499929	0.535666	84700413	0.837933	0.0244418	10	84700413	0.00785244	9.91745e-14	32922	0.00169879	56.0195	492.353	55.3831
Cadherin-related family member 1 | Neurology	rs76833981	T	C	T	C	-0.120163	-0.00259571	0.0567138	84128544	0.963923	0.0573875	10	84128544	0.0166109	4.68921e-13	32922	0.00154491	50.9372	492.353	52.3305
Cadherin-related family member 1 | Neurology	rs7916271	T	C	T	C	0.22561	0.0439488	0.499095	84194464	0.0776444	0.0249069	10	84194464	0.0077243	1.5417e-187	32922	0.0254499	859.688	492.353	853.097
Cadherin-related family member 2 | Oncology	rs2963680	T	C	T	C	-0.101995	0.0133731	0.502087	176515947	0.58031	0.0241858	5	176515947	0.006414	6.13903e-57	33533	0.0052014	175.32	492.353	252.871
Cyclin-dependent kinase inhibitor 1 | Oncology	rs236419	T	C	T	C	0.0566053	-0.000688136	0.755501	36777001	0.981097	0.0290433	6	36777001	0.0087276	8.82673e-11	33533	0.00118374	39.739	492.353	42.0654
Cerebral dopamine neurotrophic factor | Oncology	rs118110536	C	T	C	T	0.305052	-0.170784	0.0172858	15093770	0.0706822	0.0944852	10	15093770	0.0288406	3.80189e-26	33533	0.00316151	106.345	492.353	111.877
Cerebral dopamine neurotrophic factor | Oncology	rs183225093	C	T	C	T	0.245308	-0.135531	0.0135129	14816984	0.353635	0.146116	10	14816984	0.0327267	6.59629e-14	33533	0.00160433	53.8812	492.353	56.1848
Cerebral dopamine neurotrophic factor | Oncology	rs41284453	A	G	A	G	0.453477	1.00398	0.00618429	14846275	0.0168737	0.420172	10	14846275	0.0475441	1.45579e-21	33533	0.00252776	84.9732	492.353	90.974
Cell adhesion molecule-related/down-regulated by oncogenes | Inflammation	rs607980	A	G	A	G	-0.181058	0.0427873	0.905108	126132788	0.336979	0.044563	11	126132788	0.0125689	4.79844e-47	33715	0.00563113	190.917	492.353	207.511
Cell adhesion molecule-related/down-regulated by oncogenes | Inflammation	rs7104745	A	G	A	G	-0.0860727	-0.00882184	0.538974	126003207	0.71476	0.0241383	11	126003207	0.00737634	1.84077e-31	33715	0.00368175	124.581	492.353	136.16
Cell adhesion molecule-related/down-regulated by oncogenes | Inflammation	rs74612335	C	T	C	T	-0.0907722	-0.0201499	0.133163	126368738	0.51738	0.031125	11	126368738	0.0108581	6.28058e-17	33715	0.0019022	64.2512	492.353	69.8873
Corneodesmosin | Inflammation	rs1264457	A	G	A	G	0.295792	0.179969	0.606443	30490287	6.61759e-14	0.0240112	6	30490287	0.00753114	1e-200	33990	0.0417638	1481.34	492.353	1542.59
Corneodesmosin | Inflammation	rs4711253	A	C	A	C	-0.443162	-0.0224266	0.162592	31039304	0.443883	0.0292908	6	31039304	0.0099852	1e-200	33990	0.05348	1920.38	492.353	1969.75
Carcinoembryonic antigen-related cell adhesion molecule 1 | Oncology	rs150697550	T	C	T	C	-0.3999	-0.170705	0.0111535	42820504	0.280227	0.158088	19	42820504	0.0393643	3.02343e-24	33822	0.00352755	119.724	492.353	103.204
Carcinoembryonic antigen-related cell adhesion molecule 16 | Oncology_II	rs11669609	T	C	T	C	-0.0512289	0.0181611	0.270776	44971619	0.487326	0.0261473	19	44971619	0.00825415	5.41951e-10	33796	0.00103641	35.0607	492.353	38.5199
Carcinoembryonic antigen-related cell adhesion molecule 16 | Oncology_II	rs2965155	C	T	C	T	-0.1336	0.00211727	0.49704	44685199	0.931012	0.0244568	19	44685199	0.00737227	2.13649e-73	33796	0.00892417	304.299	492.353	328.406
Carcinoembryonic antigen-related cell adhesion molecule 16 | Oncology_II	rs7248283	T	G	T	G	-0.334488	-0.0427943	0.381513	44705412	0.0829259	0.0246802	19	44705412	0.00766339	1e-200	33796	0.0527996	1883.77	492.353	1905.11
Carcinoembryonic antigen-related cell adhesion molecule 19 | Oncology_II	rs2965158	C	T	C	T	0.178231	0.141891	0.982812	44692658	0.123731	0.0921792	19	44692658	0.0294011	1.34394e-09	33796	0.00107323	36.3077	492.353	36.7485
Carcinoembryonic antigen-related cell adhesion molecule 20 | Oncology_II	rs10414398	A	G	A	G	-0.283467	0.0106708	0.079751	44517149	0.861156	0.06101	19	44517149	0.0140009	3.82384e-91	33335	0.0117944	397.836	492.353	409.914
Carcinoembryonic antigen-related cell adhesion molecule 20 | Oncology_II	rs111657077	A	G	A	G	0.225971	-0.213777	0.0122712	44393593	0.183474	0.160718	19	44393593	0.0346193	6.69576e-11	33335	0.00123783	41.3116	492.353	42.6058
Carcinoembryonic antigen-related cell adhesion molecule 21 | Inflammation	rs111638712	A	G	A	G	0.299677	-0.168371	0.023742	42451961	0.0659083	0.0915531	19	42451961	0.0265614	1.60325e-29	33657	0.00416312	140.695	492.353	127.293
Carcinoembryonic antigen-related cell adhesion molecule 21 | Inflammation	rs113572247	C	T	C	T	1.43247	0.057989	0.00544978	41565123	0.684003	0.142477	19	41565123	0.052066	1.2388e-166	33657	0.0222437	765.642	492.353	756.942
Carcinoembryonic antigen-related cell adhesion molecule 21 | Inflammation	rs12972687	A	G	A	G	-0.303704	0.0242434	0.0186291	41553620	0.665863	0.0561407	19	41553620	0.0278417	1.05269e-27	33657	0.00337253	113.887	492.353	118.99
Carcinoembryonic antigen-related cell adhesion molecule 21 | Inflammation	rs138326109	A	G	A	G	-0.205666	-0.205118	0.02636	41800368	0.196961	0.158975	19	41800368	0.0248168	1.15798e-16	33657	0.00217119	73.2306	492.353	68.6805
Carcinoembryonic antigen-related cell adhesion molecule 21 | Inflammation	rs138387338	A	G	A	G	-0.283016	0.349881	0.0146633	41374582	0.0634322	0.188498	19	41374582	0.0340781	9.98849e-17	33657	0.00231456	78.0772	492.353	68.9717
Carcinoembryonic antigen-related cell adhesion molecule 21 | Inflammation	rs139990910	G	T	G	T	-0.191556	0.0348961	0.0478983	41945009	0.715084	0.0955959	19	41945009	0.0180185	2.13698e-26	33657	0.00334676	113.014	492.353	113.02
Carcinoembryonic antigen-related cell adhesion molecule 21 | Inflammation	rs144859514	C	A	C	A	-0.186246	0.0695138	0.0198847	41359423	0.172393	0.0509424	19	41359423	0.0281464	3.66522e-11	33657	0.00135207	45.5656	492.353	43.7853
Carcinoembryonic antigen-related cell adhesion molecule 21 | Inflammation	rs148020420	A	G	A	G	-0.302836	-0.22186	0.00877148	41402130	0.0916917	0.131547	19	41402130	0.0445874	1.10611e-11	33657	0.00159475	53.7569	492.353	46.1308
Carcinoembryonic antigen-related cell adhesion molecule 21 | Inflammation	rs149687121	C	T	C	T	0.739244	0.134883	0.0140259	41382540	0.164638	0.0970628	19	41382540	0.033837	8.26038e-106	33657	0.0151148	516.495	492.353	477.301
Carcinoembryonic antigen-related cell adhesion molecule 21 | Inflammation	rs151272674	C	T	C	T	1.56883	-0.0411334	0.011604	41358677	0.612501	0.0812102	19	41358677	0.0382599	1e-200	33657	0.0564573	2013.76	492.353	1681.37
Carcinoembryonic antigen-related cell adhesion molecule 21 | Inflammation	rs4803482	A	G	A	G	-0.325121	-0.0133345	0.0514307	41560271	0.849962	0.0704908	19	41560271	0.0176629	1.15531e-75	33657	0.0103136	350.722	492.353	338.818
Carcinoembryonic antigen-related cell adhesion molecule 21 | Inflammation	rs7259458	G	T	G	T	-0.877321	0.0275028	0.953386	41446147	0.557013	0.0468304	19	41446147	0.0184571	1e-200	33657	0.068412	2471.48	492.353	2259.38
Carcinoembryonic antigen-related cell adhesion molecule 21 | Inflammation	rs74328649	T	C	T	C	0.822421	-0.0928254	0.0301385	41617764	0.163541	0.0666245	19	41617764	0.0225268	1e-200	33657	0.0395412	1385.54	492.353	1332.87
Carcinoembryonic antigen-related cell adhesion molecule 21 | Inflammation	rs77636080	C	T	C	T	-0.295122	-0.0803847	0.0121591	41733952	0.551936	0.135132	19	41733952	0.0367827	1.02873e-15	33657	0.00209229	70.5636	492.353	64.3748
Carcinoembryonic antigen-related cell adhesion molecule 5 | Oncology	rs112791665	A	G	A	G	-0.175518	0.0132207	0.0318523	41699361	0.894631	0.0998196	19	41699361	0.0215022	3.27341e-16	32480	0.00190001	61.826	492.353	66.6312
Carcinoembryonic antigen-related cell adhesion molecule 5 | Oncology	rs186451340	G	A	G	A	-0.221295	0.0985315	0.0125856	41595334	0.208006	0.0782575	19	41595334	0.0358036	6.37676e-10	32480	0.00121716	39.579	492.353	38.2023
Carcinoembryonic antigen-related cell adhesion molecule 5 | Oncology	rs4803508	A	G	A	G	-0.111688	0.0291618	0.390019	41760741	0.244186	0.0250404	19	41760741	0.00794861	7.56833e-45	32480	0.00593533	193.919	492.353	197.438
Carcinoembryonic antigen-related cell adhesion molecule 5 | Oncology	rs79020302	T	C	T	C	0.900669	0.177034	0.0334514	41631031	0.0369114	0.0848376	19	41631031	0.0210165	1e-200	32480	0.0524564	1798	492.353	1836.58
Carcinoembryonic antigen-related cell adhesion molecule 6 | Cardiometabolic_II	rs12459454	G	A	G	A	-0.120252	0.00618776	0.29177	41759235	0.815291	0.0264881	19	41759235	0.00809709	6.8281e-50	33924	0.00597626	203.946	492.353	220.56
Carcinoembryonic antigen-related cell adhesion molecule 8 | Cardiometabolic	rs12459454	G	A	G	A	-0.130572	0.00618776	0.292134	41759235	0.815291	0.0264881	19	41759235	0.00804995	3.62744e-59	33043	0.0070512	234.633	492.353	263.096
CCAAT/enhancer-binding protein beta | Cardiometabolic	rs4811031	G	A	G	A	-0.0508616	0.0124238	0.347986	50340417	0.617543	0.0248807	20	50340417	0.00784822	9.13272e-11	33043	0.00117389	38.8322	492.353	41.9989
Chymotrypsin-like elastase family member 2A | Cardiometabolic_II	rs11579489	A	G	A	G	0.11959	0.105461	0.0779119	15464144	0.0795976	0.0601593	1	15464144	0.0137904	4.24815e-18	33924	0.00205492	69.8507	492.353	75.2031
Chymotrypsin-like elastase family member 2A | Cardiometabolic_II	rs60610707	G	A	G	A	-0.181696	-0.0374585	0.0470537	15418455	0.66372	0.0861544	1	15418455	0.0180118	6.26902e-24	33924	0.00296062	100.728	492.353	101.76
Chymotrypsin-like elastase family member 3A | Cardiometabolic	rs11589764	A	C	A	C	0.131104	-0.0417636	0.8915	22007888	0.198439	0.0324753	1	22007888	0.0116436	2.07491e-29	34026	0.00332516	113.513	492.353	126.782
Chymotrypsin-like elastase family member 3A | Cardiometabolic	rs34262568	A	G	A	G	0.237276	0.0357088	0.230959	21986878	0.213761	0.0287212	1	21986878	0.00861166	4.09261e-167	34026	0.0199996	694.354	492.353	759.161
Cadherin EGF LAG seven-pass G-type receptor 2 | Inflammation_II	rs114202167	T	C	T	C	-0.215113	0.0514622	0.0108905	109187314	0.635883	0.108693	1	109187314	0.0370281	6.26787e-09	33187	0.000996909	33.1154	492.353	33.7497
Cadherin EGF LAG seven-pass G-type receptor 2 | Inflammation_II	rs115458560	C	T	C	T	0.18637	-0.227302	0.0187121	109519352	0.300826	0.219688	1	109519352	0.0278624	2.24802e-11	33187	0.00127556	42.3835	492.353	44.742
Cadherin EGF LAG seven-pass G-type receptor 2 | Inflammation_II	rs188280505	T	C	T	C	-0.262887	0.151366	0.0172163	109215946	0.0964562	0.0910593	1	109215946	0.0291343	1.82558e-19	33187	0.00233865	77.7902	492.353	81.4196
Cadherin EGF LAG seven-pass G-type receptor 2 | Inflammation_II	rs4970834	T	C	T	C	0.407185	0.000162336	0.187908	109272258	0.995735	0.0303665	1	109272258	0.00974498	1e-200	33187	0.0506016	1768.71	492.353	1745.91
Cell surface hyaluronidase | Inflammation_II	rs10781037	A	G	A	G	0.0653626	-0.0265745	0.530186	71683165	0.274352	0.0243112	9	71683165	0.00789134	1.20282e-16	32981	0.00212835	70.3405	492.353	68.6052
Cell surface hyaluronidase | Inflammation_II	rs12237141	G	A	G	A	-0.178958	-0.0527005	0.0184538	72015790	0.357265	0.0572465	9	72015790	0.0296042	1.49386e-09	32981	0.00116019	38.3063	492.353	36.5423
Cell surface hyaluronidase | Inflammation_II	rs191912523	G	T	G	T	0.25381	-0.037045	0.0833358	71732071	0.37977	0.0421771	9	71732071	0.0140673	9.03025e-73	32981	0.00984214	327.81	492.353	325.534
Centromere protein F | Oncology_II	rs3790647	C	A	C	A	-0.125887	0.0209541	0.0500075	214645602	0.765463	0.0702417	1	214645602	0.0167943	6.58719e-14	33335	0.00150573	50.2662	492.353	56.1873
Centrosomal protein of 112 kDa | Cardiometabolic_II	rs144558955	G	A	G	A	0.103797	-0.0167797	0.124826	66262381	0.634369	0.0352822	17	66262381	0.0117859	1.28706e-18	32862	0.00235396	77.5336	492.353	77.5611
Centrosomal protein of 152 kDa | Oncology_II	rs77379665	T	C	T	C	0.156936	0.0648512	0.0332987	48790312	0.255721	0.0570591	15	48790312	0.0216604	4.31519e-13	32704	0.0015856	51.9348	492.353	52.4943
Centrosomal protein of 170 kDa | Cardiometabolic_II	rs12741781	G	T	G	T	0.0709513	0.0311277	0.327689	243264850	0.233614	0.0261335	1	243264850	0.00802737	9.68724e-19	33042	0.00221811	73.4492	492.353	78.1221
LisH domain-containing protein FOPNL | Oncology	rs74009487	T	C	T	C	-0.216287	-0.170411	0.0563859	15872040	0.015224	0.0702145	16	15872040	0.0166506	1.3983e-38	32907	0.00497801	164.621	492.353	168.733
FGFR1 oncogene partner | Cardiometabolic	rs2237276	T	C	T	C	0.0652832	0.00121048	0.454698	167028627	0.960288	0.0243104	6	167028627	0.0075844	7.46277e-18	32852	0.00211345	69.574	492.353	74.0901
Centrosomal protein of 85 kDa | Oncology	rs111486799	A	G	A	G	-0.0546293	-0.024846	0.197862	26251494	0.396622	0.029311	1	26251494	0.00942492	6.78125e-09	32907	0.000947311	31.2008	492.353	33.5966
Centrosomal protein of 85 kDa | Oncology	rs11247922	G	A	G	A	0.146493	0.0585775	0.939417	26341296	0.179504	0.0436402	1	26341296	0.015619	6.64967e-21	32907	0.00244272	80.5744	492.353	87.9685
Ceramide transfer protein | Neurology	rs10942737	C	T	C	T	0.100668	0.038863	0.0819824	75386988	0.414573	0.0476336	5	75386988	0.0139091	4.56773e-13	32922	0.0015254	50.293	492.353	52.3823
Liver carboxylesterase 1 | Cardiometabolic	rs189826478	A	G	A	G	0.122038	-0.0243451	0.0438159	55832104	0.729268	0.0703413	16	55832104	0.0185786	5.07341e-11	33780	0.00124794	42.2056	492.353	43.1484
Liver carboxylesterase 1 | Cardiometabolic	rs71387104	A	G	A	G	-0.863413	0.0288109	0.0243267	55822509	0.668416	0.0672644	16	55822509	0.0242214	1e-200	33780	0.0353879	1239.18	492.353	1270.69
Liver carboxylesterase 1 | Cardiometabolic	rs74021211	G	T	G	T	-0.17103	-0.00595384	0.0145327	55526177	0.973601	0.179918	16	55526177	0.0312818	4.56699e-08	33780	0.000837844	28.3244	492.353	29.8924
Liver carboxylesterase 1 | Cardiometabolic	rs75043441	T	C	T	C	-0.905397	-0.0775267	0.0284636	55718932	0.594491	0.145634	16	55718932	0.0223331	1e-200	33780	0.0453374	1604.14	492.353	1643.54
Cocaine esterase | Oncology	rs192044330	C	T	C	T	-0.185665	-0.264996	0.0133122	66791900	0.124361	0.172442	16	66791900	0.0334116	2.74593e-08	33533	0.000905565	30.392	492.353	30.8792
Cocaine esterase | Oncology	rs74909952	A	G	A	G	-0.334298	0.0539569	0.0133233	66889149	0.397164	0.0637263	16	66889149	0.0329196	3.1492e-24	33533	0.00293822	98.8118	492.353	103.124
Carboxylesterase 3 | Oncology	rs118161478	A	G	A	G	0.111964	-0.00886642	0.0737632	67525433	0.870268	0.0542893	16	67525433	0.0143327	5.63897e-15	33533	0.00171297	57.536	492.353	61.024
Carboxylesterase 3 | Oncology	rs61743167	T	C	T	C	-0.296689	0.0555588	0.0232905	66969715	0.363183	0.0610995	16	66969715	0.0246964	3.02134e-33	33533	0.00400477	134.824	492.353	144.323
Carboxylesterase 3 | Oncology	rs71647892	C	T	C	T	-0.854256	0.00733546	0.012689	66963853	0.970099	0.195697	16	66963853	0.0332745	2.33884e-145	33533	0.0182847	624.523	492.353	659.103
Carboxylesterase 3 | Oncology	rs74942953	C	T	C	T	-0.660839	-0.0199787	0.0108125	67274835	0.728237	0.0574975	16	67274835	0.0402809	1.739e-60	33533	0.0093417	316.19	492.353	269.149
Complement factor B | Inflammation_II	rs114400264	A	C	A	C	-0.707122	-0.1592	0.0495419	31878296	0.00383028	0.0550519	6	31878296	0.0172042	1e-200	33379	0.0470895	1649.38	492.353	1689.35
Complement factor B | Inflammation_II	rs2072634	T	C	T	C	0.768558	0.072429	0.0169418	31949514	0.341779	0.0761885	6	31949514	0.0289669	4.1115e-155	33379	0.0196753	669.884	492.353	703.962
Complement factor B | Inflammation_II	rs62405785	T	C	T	C	0.234196	-0.225287	0.0202348	32351412	3.17702e-05	0.0541505	6	32351412	0.0266299	1.43747e-18	33379	0.00217475	72.7449	492.353	77.3428
Complement factor H | Inflammation_II	rs1451915	A	C	A	C	0.0901523	-0.00632899	0.106854	196058002	0.872985	0.0395887	1	196058002	0.013256	1.03992e-11	31982	0.0015513	49.6878	492.353	46.2518
Complement factor H-related protein 2 | Inflammation_II	rs114957568	G	A	G	A	0.282147	-0.259082	0.0225901	197488406	0.0442751	0.128802	1	197488406	0.0266056	2.83009e-26	33730	0.00351541	118.986	492.353	112.462
Complement factor H-related protein 2 | Inflammation_II	rs115987516	C	T	C	T	-0.305092	0.317121	0.0189917	197337117	0.0460734	0.158981	1	197337117	0.0287957	3.14268e-26	33730	0.00346839	117.389	492.353	112.255
Complement factor H-related protein 2 | Inflammation_II	rs12727325	A	G	A	G	0.367978	0.00707673	0.2416	196254605	0.801489	0.028147	1	196254605	0.00894787	1e-200	33730	0.0496214	1761.01	492.353	1691.24
Complement factor H-related protein 2 | Inflammation_II	rs141784076	C	T	C	T	-0.707447	0.0630442	0.00818967	196204155	0.586234	0.115826	1	196204155	0.0454998	1.63305e-54	33730	0.00813042	276.471	492.353	241.751
Complement factor H-related protein 2 | Inflammation_II	rs144856539	T	C	T	C	-0.513031	0.00891825	0.0189033	197349023	0.888089	0.0633746	1	197349023	0.0288682	1.17544e-70	33730	0.00976263	332.52	492.353	315.826
Complement factor H-related protein 2 | Inflammation_II	rs147220943	A	G	A	G	0.412298	0.0405573	0.020124	197081941	0.540584	0.0662776	1	197081941	0.0278999	2.03892e-49	33730	0.00670406	227.641	492.353	218.382
Complement factor H-related protein 2 | Inflammation_II	rs149838812	C	T	C	T	-0.724073	0.0532351	0.0146178	197690489	0.468612	0.0734541	1	197690489	0.0320138	2.91072e-113	33730	0.0151036	517.227	492.353	511.553
Complement factor H-related protein 2 | Inflammation_II	rs61822069	C	T	C	T	-0.170117	0.204222	0.0176697	196113120	0.216164	0.165123	1	196113120	0.0288344	3.6394e-09	33730	0.00100464	33.9187	492.353	34.8076
Complement factor H-related protein 4 | Inflammation_II	rs11588705	T	C	T	C	-0.668193	0.0621036	0.0206861	196117980	0.473255	0.0865926	1	196117980	0.0278832	6.60693e-127	33935	0.0180898	625.151	492.353	574.273
Complement factor H-related protein 4 | Inflammation_II	rs535173560	A	C	A	C	0.660999	0.0113485	0.015538	197623370	0.903707	0.0938048	1	197623370	0.0319731	5.98825e-95	33935	0.0133667	459.719	492.353	427.398
Complement factor H-related protein 4 | Inflammation_II	rs72732281	T	C	T	C	-0.486598	-0.0275283	0.0160601	196560593	0.751595	0.0869673	1	196560593	0.0302376	2.88138e-58	33935	0.0074832	255.842	492.353	258.968
Complement factor H-related protein 4 | Inflammation_II	rs76907927	A	G	A	G	0.656666	0.0161356	0.0131438	196466697	0.835909	0.0779012	1	196466697	0.0343456	1.74141e-81	33935	0.0111865	383.886	492.353	365.55
Complement factor H-related protein 4 | Inflammation_II	rs76962463	G	A	G	A	0.52925	-0.033559	0.0986	196244406	0.491472	0.0487799	1	196244406	0.0130804	1e-200	33935	0.0497905	1778.07	492.353	1637.12
Complement factor H-related protein 4 | Inflammation_II	rs79474525	A	G	A	G	-0.687814	0.0231516	0.0603049	196473092	0.650374	0.05108	1	196473092	0.0161566	1e-200	33935	0.0536181	1922.5	492.353	1812.35
Complement factor H-related protein 5 | Inflammation_II	rs112105931	T	G	T	G	0.200226	-0.0140939	0.0156432	196417260	0.827939	0.0648457	1	196417260	0.0317202	2.74992e-10	33541	0.00123466	41.4606	492.353	39.8446
Complement factor H-related protein 5 | Inflammation_II	rs150232052	C	T	C	T	0.169057	-0.0794853	0.0291981	196533275	0.291643	0.0753755	1	196533275	0.0230397	2.1737e-13	33541	0.00162025	54.4297	492.353	53.8409
Complement factor H-related protein 5 | Inflammation_II	rs185840287	C	T	C	T	-0.270754	-0.0459104	0.0254569	196765647	0.589593	0.0851097	1	196765647	0.0245236	2.43501e-28	33541	0.00363736	122.439	492.353	121.894
Complement factor H-related protein 5 | Inflammation_II	rs34650634	G	A	G	A	0.35569	0.0306721	0.113627	196975553	0.493542	0.0447973	1	196975553	0.0119881	1.85353e-193	33541	0.0254842	877.067	492.353	880.324
Complement factor H-related protein 5 | Inflammation_II	rs71633808	T	C	T	C	0.18678	0.065156	0.0166477	197797905	0.513524	0.0997244	1	197797905	0.0314561	2.88882e-09	33541	0.00114223	38.3531	492.353	35.2575
Complement factor H-related protein 5 | Inflammation_II	rs72732226	A	C	A	C	-0.86252	-0.0298609	0.0344355	196272374	0.514727	0.0458344	1	196272374	0.0207034	1e-200	33541	0.0494716	1745.59	492.353	1735.62
Complement factor H-related protein 5 | Inflammation_II	rs7532441	A	G	A	G	-0.27308	0.0328598	0.0144463	196983439	0.752646	0.104267	1	196983439	0.0323598	3.20406e-17	33541	0.00212347	71.3707	492.353	71.2145
Complement factor I | Inflammation_II	rs10033900	C	T	C	T	0.216076	0.0101181	0.516267	109737911	0.675554	0.0241749	4	109737911	0.00737671	1.32434e-188	33995	0.0233197	811.634	492.353	858.001
Glycoprotein hormones alpha chain | Neurology	rs2031365	T	C	T	C	0.0380282	0.00228642	0.282367	87095874	0.932532	0.0270073	6	87095874	0.0060166	2.60651e-10	33687	0.000586081	19.7537	492.353	39.9493
Choriogonadotropin subunit beta 3 | Inflammation_II	rs7252920	C	A	C	A	-0.0613247	-0.00983115	0.485616	49001003	0.686317	0.0243431	19	49001003	0.00704969	3.35043e-18	33985	0.0018788	63.9676	492.353	75.6712
Cell growth regulator with EF hand domain protein 1 | Cardiometabolic	rs114308869	A	G	A	G	-0.175875	0.194803	0.020479	27796957	0.136889	0.130962	2	27796957	0.0260718	1.52195e-11	33693	0.00124097	41.8614	492.353	45.5057
Cell growth regulator with EF hand domain protein 1 | Cardiometabolic	rs115358438	T	G	T	G	0.368695	0.0618483	0.0262072	26732161	0.631119	0.12881	2	26732161	0.0231361	3.57191e-57	33693	0.00693828	235.391	492.353	253.953
Cell growth regulator with EF hand domain protein 1 | Cardiometabolic	rs138043913	T	C	T	C	0.277417	-0.0822424	0.0200492	26715029	0.466191	0.112863	2	26715029	0.0273201	3.16957e-24	33693	0.00302411	102.194	492.353	103.11
Cell growth regulator with EF hand domain protein 1 | Cardiometabolic	rs145430594	C	T	C	T	0.467318	-0.00380437	0.0197547	26879679	0.978672	0.142304	2	26879679	0.0276496	4.39339e-64	33693	0.00845785	287.384	492.353	285.659
Cell growth regulator with EF hand domain protein 1 | Cardiometabolic	rs181485076	C	A	C	A	-0.295187	0.0659938	0.0200753	27050770	0.433207	0.0842061	2	27050770	0.027216	2.08161e-27	33693	0.0034283	115.9	492.353	117.638
Cell growth regulator with EF hand domain protein 1 | Cardiometabolic	rs56091605	T	C	T	C	0.20478	-0.288027	0.0197074	27836567	0.0835603	0.166453	2	27836567	0.0265023	1.1023e-14	33693	0.00162028	54.6775	492.353	59.7046
Cell growth regulator with EF hand domain protein 1 | Cardiometabolic	rs62129550	A	G	A	G	-0.679617	-0.131947	0.0482593	26715626	0.0636268	0.0711386	2	26715626	0.0172239	1e-200	33693	0.0424285	1492.8	492.353	1556.92
Cell growth regulator with EF hand domain protein 1 | Cardiometabolic	rs72806904	T	C	T	C	0.371719	0.112204	0.0303179	26970210	0.142792	0.0765651	2	26970210	0.021533	8.96603e-67	33693	0.00812434	275.959	492.353	298.003
Cell growth regulator with EF hand domain protein 1 | Cardiometabolic	rs77290326	T	C	T	C	0.416716	-0.0015869	0.00845254	27148072	0.986093	0.0910426	2	27148072	0.0415745	1.20337e-23	33693	0.00291079	98.3538	492.353	100.468
Cell growth regulator with EF hand domain protein 1 | Cardiometabolic	rs8179242	T	G	T	G	-0.312112	0.0921596	0.0186252	27520104	0.24146	0.0786784	2	27520104	0.028446	5.20595e-28	33693	0.00356112	120.407	492.353	120.387
Glutathione-specific gamma-glutamylcyclotransferase 2 | Oncology	rs78694551	G	A	G	A	-0.149236	0.0282252	0.269597	53751676	0.281727	0.0262207	2	53751676	0.00851316	8.45668e-69	32907	0.00877111	291.167	492.353	307.302
Chondroadherin | Inflammation_II	rs192432846	C	T	C	T	-0.719508	0.071894	0.00532812	50748335	0.523267	0.11263	17	50748335	0.0556978	3.56041e-38	33187	0.00548725	183.099	492.353	166.876
Coiled-coil-helix-coiled-coil-helix domain-containing protein 10, mitochondrial | Neurology_II	rs34284791	A	G	A	G	-0.118256	0.0221233	0.106556	23824602	0.468462	0.0305156	22	23824602	0.0112612	8.531e-26	33853	0.0026627	90.3756	492.353	110.275
Coiled-coil-helix-coiled-coil-helix domain-containing protein 10, mitochondrial | Neurology_II	rs5751766	C	A	C	A	-0.0613607	-0.0323705	0.586182	23907429	0.196264	0.0250493	22	23907429	0.007058	3.5059e-18	33853	0.00182664	61.9467	492.353	75.5818
MICOS complex subunit MIC25 | Oncology_II	rs9863101	C	T	C	T	-0.305642	-0.0141049	0.172707	126689461	0.655544	0.0316201	3	126689461	0.00990836	1e-200	33777	0.0266947	926.343	492.353	951.53
Chromogranin-A | Cardiometabolic_II	rs729940	T	C	T	C	-0.245571	-0.0330221	0.157108	92932756	0.338294	0.0344863	14	92932756	0.0101481	2.30144e-129	33924	0.0159718	550.59	492.353	585.578
Secretogranin-1 | Neurology	rs117254866	G	A	G	A	-0.373607	0.0968667	0.0232567	5944554	0.0550833	0.0504982	20	5944554	0.025556	2.11982e-48	33837	0.00634145	215.932	492.353	213.72
Secretogranin-1 | Neurology	rs17220251	T	C	T	C	-0.364646	0.106816	0.0218104	5952004	0.0522456	0.0550284	20	5952004	0.0253509	6.5283e-47	33837	0.00567361	193.062	492.353	206.898
Secretogranin-1 | Neurology	rs2284660	T	C	T	C	-0.41445	-0.0144505	0.0372541	5918626	0.8647	0.0848063	20	5918626	0.0195888	2.35126e-99	33837	0.0123214	422.095	492.353	447.64
Secretogranin-1 | Neurology	rs6053779	T	C	T	C	-0.451437	-0.0591606	0.266807	5886246	0.0292382	0.0271346	20	5886246	0.00865559	1e-200	33837	0.0797333	2931.52	492.353	2720.2
Secretogranin-1 | Neurology	rs73072360	G	T	G	T	-0.338078	-0.30339	0.00983578	6039117	0.316436	0.302842	20	6039117	0.0375844	2.35885e-19	33837	0.00222628	75.4943	492.353	80.9131
Secretogranin-1 | Neurology	rs78714507	T	C	T	C	-0.17137	-0.00418186	0.0247996	6081937	0.957939	0.0792925	20	6081937	0.024029	9.90832e-13	33837	0.00142049	48.1306	492.353	50.8626
Chitinase-3-like protein 1 | Cardiometabolic	rs12143972	T	C	T	C	-0.167198	-0.0696615	0.0761706	203084761	0.110562	0.0436566	1	203084761	0.0145547	1.52265e-30	32849	0.00393433	129.742	492.353	131.964
Chitinase-3-like protein 1 | Cardiometabolic	rs6427989	G	A	G	A	0.0615005	-0.025837	0.360837	203050609	0.290307	0.0244333	1	203050609	0.00768954	1.26532e-15	32849	0.00174466	57.4069	492.353	63.9671
Chitinase-3-like protein 1 | Cardiometabolic	rs77452745	A	G	A	G	0.373697	0.0715037	0.0149624	203140274	0.647245	0.156261	1	203140274	0.0303192	6.60846e-35	32849	0.00411645	135.772	492.353	151.916
Chitinase-3-like protein 1 | Cardiometabolic	rs79410290	T	C	T	C	0.273914	0.0559335	0.0213857	203249561	0.50956	0.084809	1	203249561	0.0252396	1.9391e-27	32849	0.00314046	103.48	492.353	117.778
Chitinase-3-like protein 1 | Cardiometabolic	rs872129	G	A	G	A	0.184067	-0.122259	0.0931505	203200263	0.023969	0.0541538	1	203200263	0.0129252	5.10387e-46	32849	0.00572403	189.1	492.353	202.804
Chitotriosidase-1 | Cardiometabolic	rs10920585	A	C	A	C	-0.953798	0.00366412	0.012896	203221535	0.967987	0.0912982	1	203221535	0.03267	2.24905e-187	33767	0.0231612	800.58	492.353	852.343
Chitotriosidase-1 | Cardiometabolic	rs148541330	G	A	G	A	0.733298	-0.0525459	0.0131448	203240346	0.494704	0.0769511	1	203240346	0.0328235	1.48936e-110	33767	0.0139508	477.712	492.353	499.104
Chitotriosidase-1 | Cardiometabolic	rs149751318	T	G	T	G	0.25128	-0.0399474	0.0100484	203202289	0.698773	0.103229	1	203202289	0.0380206	3.86812e-11	33767	0.00125619	42.4687	492.353	43.6795
Chitotriosidase-1 | Cardiometabolic	rs2252365	G	T	G	T	-0.790383	0.137355	0.0252007	203200464	0.172475	0.100678	1	203200464	0.0235154	1e-200	33767	0.0306926	1069.15	492.353	1129.72
Chitotriosidase-1 | Cardiometabolic	rs3766562	T	C	T	C	-0.669263	-0.100263	0.0465056	203142755	0.0394539	0.0486848	1	203142755	0.0172922	1e-200	33767	0.0397235	1396.75	492.353	1497.94
Chitotriosidase-1 | Cardiometabolic	rs56152830	T	C	T	C	-0.963	0.148846	0.0218843	203222399	0.30574	0.145329	1	203222399	0.02558	1e-200	33767	0.0397014	1395.94	492.353	1417.27
Chitotriosidase-1 | Cardiometabolic	rs76499133	T	C	T	C	0.357743	-0.13271	0.0468505	203219965	0.152039	0.0926508	1	203219965	0.0172027	4.72607e-96	33767	0.01143	390.397	492.353	432.463
Chitotriosidase-1 | Cardiometabolic	rs77190654	T	C	T	C	0.352847	0.0561078	0.0129148	203208183	0.69693	0.144063	1	203208183	0.032603	2.69277e-27	33767	0.00317428	107.521	492.353	117.127
Chitotriosidase-1 | Cardiometabolic	rs78377813	G	A	G	A	-0.232449	-0.118342	0.0166603	203316848	0.0683613	0.0649295	1	203316848	0.0291328	1.47571e-15	33767	0.0017704	59.8836	492.353	63.6636
Charged multivesicular body protein 1a | Neurology	rs34427386	A	G	A	G	-0.243883	-0.00845413	0.0116311	89799769	0.93342	0.101195	16	89799769	0.0358594	1.03825e-11	33436	0.00136752	45.7842	492.353	46.2548
Charged multivesicular body protein 1a | Neurology	rs460879	T	C	T	C	-0.0950999	0.01356	0.427056	89646481	0.580175	0.0245151	16	89646481	0.00769624	4.48229e-35	33436	0.00442575	148.628	492.353	152.687
Charged multivesicular body protein 6 | Cardiometabolic_II	rs56239087	T	C	T	C	0.202837	0.052714	0.172029	80996699	0.0610099	0.0281379	17	80996699	0.00990465	3.3136e-93	33942	0.0117204	402.507	492.353	419.388
Charged multivesicular body protein 6 | Cardiometabolic_II	rs6565519	C	T	C	T	-0.0617311	-0.0367307	0.464603	81003054	0.13628	0.024655	17	81003054	0.00754525	2.80414e-16	33942	0.00189582	64.4662	492.353	66.9362
Chordin-like protein 2 | Cardiometabolic	rs11602237	A	C	A	C	0.180749	-0.00444885	0.397104	74674646	0.864084	0.0259897	11	74674646	0.00743168	1.16413e-130	33693	0.0156433	535.414	492.353	591.531
Chordin-like protein 2 | Cardiometabolic	rs6592563	G	T	G	T	-0.0556954	0.0145969	0.294141	74474967	0.563954	0.0252989	11	74474967	0.0079665	2.72521e-12	33693	0.00128808	43.4526	492.353	48.8769
Anamorsin | Oncology	rs686402	T	C	T	C	0.055789	-0.0379296	0.528259	57452701	0.117044	0.0242006	16	57452701	0.00747579	8.48203e-14	33822	0.00155124	52.5443	492.353	55.6907
Cartilage intermediate layer protein 1 | Cardiometabolic_II	rs2073708	A	G	A	G	-0.290781	0.0378212	0.632479	65201514	0.123155	0.0245327	15	65201514	0.00753838	1e-200	33924	0.0393088	1388	492.353	1487.91
Cartilage intermediate layer protein 1 | Cardiometabolic_II	rs2919349	A	G	A	G	0.0863942	0.0458121	0.870821	65049338	0.197602	0.035557	15	65049338	0.0108769	1.97515e-15	33924	0.00167927	57.0599	492.353	63.0898
Citron Rho-interacting kinase | Neurology_II	rs17527306	C	T	C	T	-0.203512	0.149193	0.0172041	119809340	0.108413	0.0929339	12	119809340	0.0288511	1.7402e-12	33017	0.00140057	46.3047	492.353	49.7571
Citron Rho-interacting kinase | Neurology_II	rs36054900	T	C	T	C	0.0997623	-0.0127297	0.0514583	119876149	0.867464	0.0762803	12	119876149	0.0169234	3.74869e-09	33017	0.000971571	32.1076	492.353	34.7502
Cytoskeleton-associated protein 4 | Inflammation	rs118008684	C	A	C	A	0.445663	-0.0557317	0.0166563	106239095	0.585592	0.102216	12	106239095	0.0281147	1.37025e-56	33861	0.00650619	221.736	492.353	251.273
Cytoskeleton-associated protein 4 | Inflammation	rs2704895	A	G	A	G	0.223303	0.0326464	0.221934	106256210	0.234004	0.0274315	12	106256210	0.00870419	3.74973e-145	33861	0.017221	593.305	492.353	658.161
C-type lectin domain family 10 member A | Neurology	rs10459916	A	G	A	G	0.321446	0.0370265	0.301192	7114101	0.179035	0.0275549	17	7114101	0.00818459	1e-200	33436	0.0434958	1520.37	492.353	1542.49
C-type lectin domain family 10 member A | Neurology	rs11652868	T	C	T	C	-0.0763158	-0.0705811	0.689715	7036203	0.00801715	0.0266208	17	7036203	0.00819705	1.27644e-20	33436	0.00249281	83.5529	492.353	86.679
C-type lectin domain family 10 member A | Neurology	rs1222778	T	C	T	C	-0.110277	0.00511237	0.559615	7111957	0.841435	0.0255544	17	7111957	0.00758873	7.62957e-48	33436	0.00599407	201.614	492.353	211.17
C-type lectin domain family 10 member A | Neurology	rs415704	T	C	T	C	0.465439	-0.0088591	0.336908	7074375	0.723532	0.0250439	17	7074375	0.00803177	1e-200	33436	0.0967923	3582.95	492.353	3358.17
C-type lectin domain family 11 member A | Neurology	rs113870266	A	G	A	G	-0.353052	-0.0102125	0.022951	50702832	0.885511	0.0709262	19	50702832	0.0274303	6.56448e-38	33626	0.00559017	189.021	492.353	165.659
C-type lectin domain family 11 member A | Neurology	rs141369989	A	G	A	G	0.820278	0.00695538	0.0285219	50723250	0.925104	0.0739887	19	50723250	0.0226868	1e-200	33626	0.0372875	1302.32	492.353	1307.3
C-type lectin domain family 11 member A | Neurology	rs34734775	T	G	T	G	-0.0739068	0.00392142	0.339163	50752501	0.875545	0.0250379	19	50752501	0.00901923	2.51942e-16	33626	0.00244851	82.5307	492.353	67.1475
C-type lectin domain family 12 member A | Inflammation_II	rs138668985	A	G	A	G	0.33096	0.00736454	0.0543137	9850757	0.903773	0.060916	12	9850757	0.0180352	3.25312e-75	32981	0.0112522	375.309	492.353	336.751
C-type lectin domain family 12 member A | Inflammation_II	rs28588142	T	C	T	C	0.452924	0.0510109	0.188707	9945010	0.10695	0.0316434	12	9945010	0.00987724	1e-200	32981	0.0628125	2210.33	492.353	2102.71
C-type lectin domain family 14 member A | Neurology	rs10151239	A	C	A	C	0.084058	-0.0655473	0.403523	38503166	0.00719913	0.0243898	14	38503166	0.00730156	1.1434e-30	33687	0.00340134	114.965	492.353	132.534
C-type lectin domain family 1 member A | Cardiometabolic	rs113296851	C	T	C	T	-0.225205	0.0746327	0.0321092	9976654	0.373833	0.0839214	12	9976654	0.0204965	4.38935e-28	33043	0.0031524	104.488	492.353	120.725
C-type lectin domain family 1 member A | Cardiometabolic	rs61919791	T	C	T	C	-0.054673	-0.0112797	0.236205	10237802	0.682593	0.0275836	12	10237802	0.00858491	1.9088e-10	33043	0.00107855	35.675	492.353	40.5578
C-type lectin domain family 1 member A | Cardiometabolic	rs7961483	T	C	T	C	-0.316654	-0.0332765	0.619965	10077861	0.185391	0.0251269	12	10077861	0.00751234	1e-200	33043	0.0472488	1638.57	492.353	1776.72
C-type lectin domain family 1 member B | Neurology	rs10505741	T	C	T	C	-0.159309	0.0378542	0.0377333	9926928	0.45961	0.0511897	12	9926928	0.0196675	5.48909e-16	33962	0.00184302	62.7046	492.353	65.6119
C-type lectin domain family 1 member B | Neurology	rs659928	A	G	A	G	0.167157	-0.0415257	0.253937	9996104	0.137004	0.0279251	12	9996104	0.0086174	8.08165e-84	33962	0.0105872	363.388	492.353	376.267
Tetranectin | Inflammation_II	rs115446723	A	G	A	G	0.425128	0.106742	0.00813138	45021544	0.59662	0.201678	3	45021544	0.0413935	9.58076e-25	33196	0.00291533	97.0544	492.353	105.481
Tetranectin | Inflammation_II	rs144706330	C	T	C	T	-0.111382	-0.0624459	0.0750248	45077898	0.260537	0.0555014	3	45077898	0.0141723	3.86901e-15	33196	0.00172185	57.2536	492.353	61.766
C-type lectin domain family 4 member G | Inflammation	rs73491778	A	G	A	G	0.146472	-0.0161309	0.0328627	7708113	0.767411	0.0545399	19	7708113	0.0207046	1.50141e-12	33657	0.00136374	45.9592	492.353	50.0467
C-type lectin domain family 4 member G | Inflammation	rs76560987	T	C	T	C	0.374421	0.0338836	0.0709042	7734566	0.462353	0.0461016	19	7734566	0.0142879	2.29615e-151	33657	0.0184707	633.329	492.353	686.726
C-type lectin domain family 4 member M | Cardiometabolic_II	rs117594958	G	T	G	T	-0.12159	0.028873	0.0271168	7800535	0.704508	0.0761337	19	7800535	0.0192876	2.89988e-10	33865	0.000780054	26.4356	492.353	39.741
C-type lectin domain family 4 member M | Cardiometabolic_II	rs12977324	C	T	C	T	-0.250568	0.018175	0.28452	7764243	0.495107	0.0266414	19	7764243	0.00687835	1e-200	33865	0.0255618	888.306	492.353	1327.04
C-type lectin domain family 4 member M | Cardiometabolic_II	rs35898243	C	T	C	T	0.205661	-0.0066218	0.0203121	7734034	0.93832	0.0855728	19	7734034	0.024325	2.79769e-17	33865	0.00168336	57.0997	492.353	71.4822
C-type lectin domain family 4 member M | Cardiometabolic_II	rs72992137	C	T	C	T	0.132491	-0.0873537	0.019807	7815018	0.359638	0.0953587	19	7815018	0.0229102	7.33517e-09	33865	0.000681605	23.0969	492.353	33.4438
C-type lectin domain family 5 member A | Cardiometabolic	rs10215743	A	G	A	G	-0.130714	0.00943642	0.678566	142098310	0.715318	0.0258727	7	142098310	0.00790402	1.96336e-61	33564	0.00745346	252.032	492.353	273.494
C-type lectin domain family 5 member A | Cardiometabolic	rs10252783	G	T	G	T	-0.0976827	0.0772624	0.0669021	141874146	0.274545	0.0707106	7	141874146	0.0146764	2.81773e-11	33564	0.00119133	40.0311	492.353	44.2992
C-type lectin domain family 5 member A | Cardiometabolic	rs6962383	C	A	C	A	0.285861	0.0326151	0.297121	141961650	0.203619	0.0256547	7	141961650	0.00791678	1e-200	33564	0.0341314	1186	492.353	1303.81
C-type lectin domain family 7 member A | Inflammation	rs116860640	G	A	G	A	-0.209835	0.0247427	0.0208672	9863896	0.658975	0.0560641	12	9863896	0.0270814	9.31322e-15	34049	0.00179925	61.3695	492.353	60.0363
C-type lectin domain family 7 member A | Inflammation	rs1352478	T	C	T	C	0.694559	-0.0469517	0.863997	10025901	0.236115	0.03963	12	10025901	0.0115105	1e-200	34049	0.113373	4353.58	492.353	3641.08
C-type lectin domain family 7 member A | Inflammation	rs140180900	A	G	A	G	-0.372086	-0.118697	0.0181833	10351580	0.100446	0.0722578	12	10351580	0.0292872	5.56801e-37	34049	0.00494333	169.142	492.353	161.41
C-type lectin domain family 7 member A | Inflammation	rs2010655	T	C	T	C	0.340664	-0.0192472	0.653953	10165749	0.438627	0.0248506	12	10165749	0.00788034	1e-200	34049	0.0525248	1887.45	492.353	1868.8
Calmegin | Neurology_II	rs114434632	A	G	A	G	1.0588	-0.318435	0.0137112	140326239	0.173435	0.233929	4	140326239	0.0339593	1e-200	33017	0.0303206	1032.33	492.353	972.099
Calmegin | Neurology_II	rs115886004	T	G	T	G	0.235672	0.145626	0.0143144	140370278	0.383073	0.166954	4	140370278	0.0326589	5.34687e-13	33017	0.00156732	51.8263	492.353	52.073
Calmegin | Neurology_II	rs116652557	G	A	G	A	0.96638	-0.0142804	0.0292629	140268427	0.894157	0.107334	4	140268427	0.0231467	1e-200	33017	0.0530573	1849.83	492.353	1743.08
Calmegin | Neurology_II	rs1241048	A	G	A	G	-0.391836	0.0368826	0.0139838	140513970	0.708145	0.0985245	4	140513970	0.033297	5.71084e-32	33017	0.00423397	140.379	492.353	138.484
Calmegin | Neurology_II	rs17005684	C	T	C	T	0.336361	-0.0784994	0.0481375	140284152	0.333658	0.0811974	4	140284152	0.0182791	1.27968e-75	33017	0.0103681	345.889	492.353	338.611
Calmegin | Neurology_II	rs17006311	T	G	T	G	0.266812	-0.0368266	0.0231699	140670704	0.614703	0.0731597	4	140670704	0.0257238	3.31894e-25	33017	0.00322243	106.733	492.353	107.582
Calmegin | Neurology_II	rs56155169	G	T	G	T	1.11944	0.0265122	0.0325287	140400028	0.709217	0.0710956	4	140400028	0.0215719	1e-200	33017	0.0788745	2827.02	492.353	2692.93
Calmegin | Neurology_II	rs72714282	T	C	T	C	-0.195628	0.301684	0.0169197	140306406	0.274665	0.276171	4	140306406	0.0314162	4.75532e-10	33017	0.00127313	42.0861	492.353	38.7753
Calmegin | Neurology_II	rs72714294	C	T	C	T	-0.130842	-0.0190499	0.030878	140321031	0.844234	0.0969555	4	140321031	0.0223846	5.06011e-09	33017	0.00102459	33.8617	492.353	34.1661
Calmegin | Neurology_II	rs77740942	C	T	C	T	-0.372408	-0.0112296	0.0180113	140459284	0.931471	0.130585	4	140459284	0.0287526	2.28402e-38	33017	0.00490591	162.767	492.353	167.758
Chloride intracellular channel protein 5 | Neurology_II	rs2022423	G	A	G	A	-0.120676	-0.00754101	0.358559	46079122	0.763484	0.0250607	6	46079122	0.00804824	8.02417e-51	33017	0.00669868	222.648	492.353	224.823
CAP-Gly domain-containing linker protein 2 | Inflammation	rs117471007	T	C	T	C	0.249947	0.0959156	0.0629494	74282158	0.0308681	0.0444307	7	74282158	0.0154491	7.12361e-59	33657	0.00737022	249.886	492.353	261.752
CAP-Gly domain-containing linker protein 2 | Inflammation	rs58862688	T	C	T	C	0.123417	0.0443625	0.0391746	74284214	0.599307	0.0844361	7	74284214	0.0191286	1.10408e-10	33657	0.00114665	38.6346	492.353	41.6278
CXADR-like membrane protein | Oncology	rs10790538	A	C	A	C	0.21969	-0.0487761	0.96824	122832343	0.40572	0.0586639	11	122832343	0.0200041	4.6505e-28	33966	0.00296834	101.117	492.353	120.61
CXADR-like membrane protein | Oncology	rs11219040	C	T	C	T	0.305117	0.0353821	0.569783	123170205	0.154536	0.0248524	11	123170205	0.00710014	1e-200	33966	0.0456415	1624.3	492.353	1846.71
CXADR-like membrane protein | Oncology	rs4435015	C	T	C	T	0.104106	0.00682101	0.34421	123140995	0.805978	0.0277708	11	123140995	0.00733695	1.06782e-45	33966	0.00489294	167.001	492.353	201.336
Colipase | Neurology	rs114189274	C	A	C	A	-0.187487	-0.115108	0.0159091	36037507	0.312117	0.11388	6	36037507	0.0311253	1.70557e-09	33620	0.00110066	37.0428	492.353	36.284
Colipase | Neurology	rs114592113	T	C	T	C	0.476756	0.189191	0.0241319	36261711	0.00391625	0.0655813	6	36261711	0.0254334	2.11592e-78	33620	0.0107055	363.79	492.353	351.385
Colipase | Neurology	rs2817045	C	T	C	T	0.32662	0.0221881	0.583236	35757361	0.36214	0.0243479	6	35757361	0.0077718	1e-200	33620	0.0518621	1838.87	492.353	1766.21
Colipase | Neurology	rs74904577	C	T	C	T	-0.253462	-0.0428421	0.0199006	36034813	0.593813	0.0803312	6	36034813	0.0276033	4.21891e-20	33620	0.00250606	84.4605	492.353	84.3148
Colipase | Neurology	rs79834165	C	T	C	T	-0.192432	0.127466	0.033953	34921646	0.0091384	0.0488967	6	34921646	0.0209949	4.9238e-20	33620	0.00242919	81.8633	492.353	84.0092
Calsyntenin-2 | Inflammation	rs116698986	A	G	A	G	-0.178431	-0.0192852	0.0171664	140456174	0.829218	0.0894055	3	140456174	0.0287399	5.35045e-10	34049	0.00107431	36.6164	492.353	38.5452
Calsyntenin-2 | Inflammation	rs144571735	A	G	A	G	-0.3214	0.0642216	0.0388396	139996451	0.191207	0.0491359	3	139996451	0.0197888	2.56626e-59	34049	0.00771245	264.627	492.353	263.787
Calsyntenin-2 | Inflammation	rs1511384	G	A	G	A	0.44958	-0.0742897	0.00739704	141173838	0.315883	0.0740709	3	141173838	0.0439432	1.44145e-24	34049	0.00296809	101.355	492.353	104.672
Calsyntenin-2 | Inflammation	rs16849559	C	T	C	T	-0.365914	0.00999755	0.223124	139893320	0.747396	0.0310411	3	139893320	0.00900336	1e-200	34049	0.046418	1657.32	492.353	1651.77
Calsyntenin-2 | Inflammation	rs62268002	T	C	T	C	0.499758	0.0589683	0.0220385	140293239	0.642003	0.126841	3	140293239	0.0259081	6.55541e-83	34049	0.010766	370.538	492.353	372.09
Calsyntenin-2 | Inflammation	rs664012	G	A	G	A	-0.20251	0.0690998	0.983406	139160139	0.622065	0.140183	3	139160139	0.029269	4.55093e-12	34049	0.00133846	45.6318	492.353	47.8715
Calsyntenin-2 | Inflammation	rs71314515	A	C	A	C	0.128896	-0.0435855	0.131224	139527925	0.312386	0.0431442	3	139527925	0.0111375	5.63508e-31	34049	0.00378817	129.466	492.353	133.938
Calsyntenin-2 | Inflammation	rs75667199	C	T	C	T	-0.228662	-0.158623	0.0443481	139754917	0.00881658	0.0605642	3	139754917	0.0184771	3.55059e-35	34049	0.00443193	151.566	492.353	153.151
Calsyntenin-3 | Neurology_II	rs188343194	A	G	A	G	-0.192328	-0.0912732	0.0163005	6780329	0.174719	0.0672513	12	6780329	0.0323959	2.90623e-09	33853	0.00118626	40.2036	492.353	35.2456
Clusterin | Inflammation_II	rs1110610	A	C	A	C	-0.0659336	-0.00457635	0.844728	27416112	0.884093	0.0313917	8	27416112	0.0102124	1.07364e-10	33995	0.00114039	38.8096	492.353	41.6829
Clusterin | Inflammation_II	rs553014	T	C	T	C	0.094191	0.0372083	0.512897	27708997	0.128251	0.0244625	8	27708997	0.00751843	5.24566e-36	33995	0.00443302	151.363	492.353	156.951
COX assembly mitochondrial protein homolog | Cardiometabolic_II	rs370517451	A	G	A	G	-0.31394	-0.183883	0.0145748	28241610	0.136795	0.123591	3	28241610	0.0336111	9.59843e-21	33942	0.00283106	96.3591	492.353	87.2425
Beta-Ala-His dipeptidase | Cardiometabolic	rs1017284	A	G	A	G	0.104114	-0.00528102	0.807444	74414400	0.87765	0.0343038	18	74414400	0.0103021	5.19398e-24	33809	0.00337068	114.338	492.353	102.133
Beta-Ala-His dipeptidase | Cardiometabolic	rs148000502	C	T	C	T	0.183424	-0.064561	0.035166	74582442	0.513592	0.0988295	18	74582442	0.0202658	1.41775e-19	33809	0.00228306	77.3601	492.353	81.919
Beta-Ala-His dipeptidase | Cardiometabolic	rs17817077	A	G	A	G	0.294253	0.0168099	0.393086	74542308	0.507392	0.025358	18	74542308	0.00760046	1e-200	33809	0.041313	1456.85	492.353	1498.86
Beta-Ala-His dipeptidase | Cardiometabolic	rs58692747	C	T	C	T	-0.230526	0.0107235	0.208079	74565502	0.702626	0.0280882	18	74565502	0.0091219	6.53131e-141	33809	0.0175138	602.643	492.353	638.659
Beta-Ala-His dipeptidase | Cardiometabolic	rs8091941	G	A	G	A	-0.0793021	0.0179921	0.101085	74369014	0.665498	0.0416161	18	74369014	0.0123095	1.17636e-10	33809	0.00114289	38.6819	492.353	41.5039
2',3'-cyclic-nucleotide 3'-phosphodiesterase | Cardiometabolic_II	rs62076888	C	T	C	T	0.0853263	-0.00758032	0.72629	41951679	0.765551	0.0254204	17	41951679	0.0084227	4.04576e-24	32975	0.00289465	95.7225	492.353	102.627
Protein canopy homolog 4 | Oncology	rs144305120	G	T	G	T	-0.335065	-0.0284934	0.0706001	100147962	0.591112	0.053038	7	100147962	0.0148172	3.21366e-113	33533	0.0147332	501.405	492.353	511.359
Contactin-1 | Cardiometabolic	rs10878949	C	A	C	A	0.131356	-0.0522758	0.165912	40643054	0.150839	0.0363892	12	40643054	0.0092745	1.54989e-45	34090	0.00477551	163.569	492.353	200.594
Contactin-1 | Cardiometabolic	rs11177604	A	C	A	C	0.19899	0.00151923	0.383452	40651583	0.950796	0.02462	12	40651583	0.0070555	5.28445e-175	34090	0.0187228	650.4	492.353	795.439
Contactin-1 | Cardiometabolic	rs7315459	T	C	T	C	0.106068	-0.0928442	0.92775	40071984	0.13336	0.0618556	12	40071984	0.0131993	9.29394e-16	34090	0.00150823	51.4902	492.353	64.5754
Contactin-2 | Oncology	rs12025272	G	A	G	A	0.13059	0.0010582	0.0819807	204900431	0.975826	0.0349216	1	204900431	0.0134703	3.17761e-22	33966	0.00256693	87.4074	492.353	93.9865
Contactin-2 | Oncology	rs12060823	T	C	T	C	1.00746	-0.0586609	0.0437051	205018825	0.346183	0.0622715	1	205018825	0.0179402	1e-200	33966	0.0848417	3148.71	492.353	3153.56
Contactin-2 | Oncology	rs2802854	G	A	G	A	0.603974	-0.0231615	0.102947	204932280	0.549043	0.0386543	1	204932280	0.012191	1e-200	33966	0.0673749	2453.64	492.353	2454.47
Contactin-2 | Oncology	rs4951007	A	G	A	G	0.0730484	-0.0355621	0.169187	205507428	0.30536	0.0346945	1	205507428	0.00972668	5.90745e-14	33966	0.00150011	51.0261	492.353	56.4017
Contactin-2 | Oncology	rs61823960	G	A	G	A	-0.295763	-0.0258659	0.126416	205177671	0.482399	0.0368224	1	205177671	0.0109792	7.7983e-160	33966	0.0193208	669.139	492.353	725.682
Contactin-3 | Neurology	rs1101696	A	C	A	C	0.12312	-0.0515098	0.0521197	74319574	0.329342	0.0528068	3	74319574	0.0158888	9.27043e-15	33687	0.00149776	50.5278	492.353	60.0447
Contactin-3 | Neurology	rs4677414	G	A	G	A	-0.511985	0.0194481	0.929147	74557869	0.737458	0.0580155	3	74557869	0.0136916	1e-200	33687	0.0345134	1204.14	492.353	1398.32
Contactin-3 | Neurology	rs549560	G	A	G	A	-0.24389	-0.0231205	0.289132	74349218	0.36799	0.0256825	3	74349218	0.00773909	1e-200	33687	0.0244514	844.288	492.353	993.135
Contactin-3 | Neurology	rs77510786	A	G	A	G	-0.250893	0.129294	0.023466	74500939	0.3461	0.137229	3	74500939	0.0231488	2.26725e-27	33687	0.00288492	97.4596	492.353	117.468
Contactin-4 | Neurology	rs13071423	A	C	A	C	0.299417	-0.0249117	0.18827	2098694	0.392409	0.0291277	3	2098694	0.00971617	1e-200	33687	0.0274016	949.027	492.353	949.648
Contactin-4 | Neurology	rs975334	A	G	A	G	0.052396	0.0412707	0.372384	2804632	0.0916347	0.0244664	3	2804632	0.00756727	4.39036e-12	33687	0.00128325	43.2818	492.353	47.9422
Contactin-5 | Neurology	rs111951842	A	G	A	G	0.316026	0.11544	0.016498	99214799	0.133324	0.0769027	11	99214799	0.0283016	5.95662e-29	33837	0.00324102	110.017	492.353	124.688
Contactin-5 | Neurology	rs113481656	G	A	G	A	-0.258927	-0.0370743	0.040306	99322830	0.503292	0.0553911	11	99322830	0.0178931	1.85353e-47	33837	0.00518665	176.405	492.353	209.403
Contactin-5 | Neurology	rs143187810	G	A	G	A	-0.31436	0.111355	0.0128863	99426496	0.606998	0.216491	11	99426496	0.0336297	8.95777e-21	33837	0.00251409	85.2785	492.353	87.3793
Contactin-5 | Neurology	rs1940514	C	T	C	T	-0.647303	0.0216569	0.924095	99115632	0.574336	0.0385576	11	99115632	0.013273	1e-200	33837	0.0587804	2113.04	492.353	2378.36
Contactin-5 | Neurology	rs61894112	A	C	A	C	0.194645	0.0349852	0.172195	99505624	0.258211	0.0309431	11	99505624	0.00938558	1.54846e-95	33837	0.010801	369.443	492.353	430.095
Contactin-associated protein-like 2 | Inflammation	rs139413256	A	G	A	G	-0.185491	-0.0847768	0.0410585	146182552	0.3695	0.0944682	7	146182552	0.0190874	2.52755e-22	33657	0.00270939	91.4321	492.353	94.4392
Contactin-associated protein-like 2 | Inflammation	rs186163700	T	C	T	C	0.338605	-0.0233905	0.00705017	145855818	0.665505	0.0541038	7	145855818	0.0448044	4.1115e-14	33657	0.00160525	54.1117	492.353	57.1144
Contactin-associated protein-like 2 | Inflammation	rs62504964	G	A	G	A	0.417251	0.0128768	0.262296	145476883	0.649929	0.0283716	7	145476883	0.00833503	1e-200	33657	0.067375	2431.31	492.353	2506
Contactin-associated protein-like 2 | Inflammation	rs73158559	C	A	C	A	0.32088	-0.106371	0.0458597	145742626	0.0263348	0.047888	7	145742626	0.0175024	4.46992e-75	33657	0.0090107	306.013	492.353	336.117
Contactin-associated protein-like 2 | Inflammation	rs7798155	C	A	C	A	-0.0874765	-0.0100869	0.287417	145370646	0.701065	0.026276	7	145370646	0.00814148	6.28637e-27	33657	0.00313445	105.821	492.353	115.445
Contactin-associated protein-like 4 | Neurology_II	rs4300675	C	T	C	T	0.0484086	-0.0055509	0.596064	76392537	0.819206	0.0242857	16	76392537	0.00790892	9.31322e-10	33017	0.00112845	37.2977	492.353	37.4637
Cochlin | Cardiometabolic_II	rs179524	C	A	C	A	-0.196367	-0.0119295	0.217595	30773645	0.662447	0.0273276	14	30773645	0.00909197	1.88365e-103	33942	0.0131295	451.543	492.353	466.467
Cochlin | Cardiometabolic_II	rs1950663	C	T	C	T	0.0497919	-0.0246422	0.560243	30486012	0.309585	0.0242519	14	30486012	0.00752301	3.62577e-11	33942	0.00122162	41.5125	492.353	43.8061
Cochlin | Cardiometabolic_II	rs34826120	G	A	G	A	-0.290501	0.0147983	0.557142	30835738	0.55651	0.0251657	14	30835738	0.00738476	1e-200	33942	0.0416443	1474.83	492.353	1547.47
Cochlin | Cardiometabolic_II	rs73264730	T	G	T	G	-0.151029	-0.018542	0.198412	30800175	0.572795	0.0328793	14	30800175	0.00911165	1.05099e-61	33942	0.00725554	248.053	492.353	274.743
Collagen alpha-1(XV) chain | Cardiometabolic_II	rs10819566	C	T	C	T	0.189483	0.02278	0.364679	99001195	0.349387	0.0243433	9	99001195	0.00764437	1.23027e-135	33924	0.016637	573.908	492.353	614.408
Collagen alpha-1(XV) chain | Cardiometabolic_II	rs71501884	C	T	C	T	0.104187	0.00531813	0.269293	98941784	0.835494	0.0256097	9	98941784	0.00821518	7.41993e-37	33924	0.00427194	145.535	492.353	160.84
Collagen alpha-1 | Cardiometabolic	rs12483377	A	G	A	G	0.146767	-0.0221144	0.0886316	45511195	0.664737	0.0510276	21	45511195	0.0126002	2.34855e-31	33769	0.00347992	117.917	492.353	135.676
Collagen alpha-1 | Cardiometabolic	rs9976834	T	C	T	C	-0.197366	-0.00305582	0.183894	45477300	0.919135	0.0300996	21	45477300	0.00939622	5.91834e-98	33769	0.011692	399.474	492.353	441.203
Collagen alpha-1 | Cardiometabolic	rs2586490	T	C	T	C	0.0466301	-0.0277751	0.696094	50192065	0.287774	0.0261285	17	50192065	0.0080688	7.5119e-09	34090	0.000919962	31.3885	492.353	33.3976
Collagen alpha-1(XXIV) chain | Oncology_II	rs11161756	C	T	C	T	-0.257368	-0.0305534	0.0921833	86150656	0.509835	0.0463567	1	86150656	0.013112	8.84301e-86	33796	0.0110864	378.853	492.353	385.275
Collagen alpha-1(XXIV) chain | Oncology_II	rs147783303	G	A	G	A	-0.507733	-0.0016611	0.00527918	85744660	0.973162	0.0493743	1	85744660	0.0551525	3.38532e-20	33796	0.0027075	91.7457	492.353	84.7501
Collagen alpha-1(XXIV) chain | Oncology_II	rs56025146	C	A	C	A	-0.116389	-0.00986222	0.0517409	85647026	0.830257	0.0460051	1	85647026	0.0171895	1.27997e-11	33796	0.00132928	44.9813	492.353	45.8456
Collagen alpha-1(XXVIII) chain | Neurology_II	rs13312659	A	G	A	G	-0.494802	0.00408776	0.714328	7495348	0.877578	0.0265369	7	7495348	0.00846334	1e-200	33017	0.0999213	3665.13	492.353	3418.06
Collagen alpha-1(XXVIII) chain | Neurology_II	rs2965474	G	A	G	A	0.0488756	-0.0502577	0.670928	7069292	0.0622659	0.0269565	7	7069292	0.00817144	2.21391e-09	33017	0.00105483	34.8619	492.353	35.7756
Collagen alpha-1(XXVIII) chain | Neurology_II	rs7784370	A	C	A	C	-0.0978037	0.00702101	0.398325	7290991	0.777716	0.024871	7	7290991	0.00783262	8.82064e-36	33017	0.00458501	152.071	492.353	155.918
Collagen alpha-1(II) chain | Cardiometabolic_II	rs116982128	A	G	A	G	-0.22523	0.184412	0.0250074	48884251	0.0582693	0.0973833	12	48884251	0.0250867	2.75613e-19	33042	0.00247373	81.9347	492.353	80.6056
Collagen alpha-1(II) chain | Cardiometabolic_II	rs12721364	A	G	A	G	-0.183219	-0.0020545	0.151679	47837647	0.948331	0.0317038	12	47837647	0.0107925	1.22659e-64	33042	0.00863887	287.915	492.353	288.202
Collagen alpha-1(II) chain | Cardiometabolic_II	rs4506714	T	C	T	C	0.369322	0.00102822	0.307872	47953350	0.968627	0.0261428	12	47953350	0.00830933	1e-200	33042	0.0581296	2039.13	492.353	1975.51
Collagen alpha-1(II) chain | Cardiometabolic_II	rs7484942	A	C	A	C	-0.525625	-0.0141992	0.153073	48176639	0.632594	0.0297005	12	48176639	0.0105234	1e-200	33042	0.0716352	2549.46	492.353	2494.82
Collagen alpha-1(III) chain | Cardiometabolic_II	rs34139968	A	G	A	G	0.120873	-0.0667854	0.0364491	188958491	0.46222	0.0908402	2	188958491	0.0201052	1.83189e-09	33924	0.00102624	34.848	492.353	36.1445
Collagen alpha-1 | Cardiometabolic	rs652572	G	A	G	A	0.184238	0.0138299	0.660583	110167110	0.60962	0.0270847	13	110167110	0.00780284	2.92415e-123	33693	0.0152212	520.744	492.353	557.51
Collagen alpha-1 | Cardiometabolic	rs9559793	A	G	A	G	-0.0934743	0.00100217	0.0985999	110407220	0.972543	0.0291171	13	110407220	0.0124496	5.99377e-14	33693	0.00155313	52.408	492.353	56.3733
Collagen alpha-1(V) chain | Inflammation_II	rs138033448	T	C	T	C	0.182948	0.0645264	0.0216406	134787529	0.587061	0.118811	9	134787529	0.0264902	4.97622e-12	33187	0.00141727	47.0989	492.353	47.6963
Collagen alpha-1(V) chain | Inflammation_II	rs2157770	G	A	G	A	0.0558972	0.0177811	0.283979	134056342	0.467989	0.0245002	9	134056342	0.00837208	2.44512e-11	33187	0.00127064	42.2198	492.353	44.5773
Collagen alpha-1(V) chain | Inflammation_II	rs3118555	G	A	G	A	0.16866	-0.0243387	0.714207	134467198	0.353839	0.0262506	9	134467198	0.00838347	5.11329e-90	33187	0.0116126	389.892	492.353	404.74
Collagen alpha-3 | Cardiometabolic	rs1050785	A	C	A	C	0.091672	0.000983219	0.600759	237324109	0.967964	0.0244812	2	237324109	0.00761966	2.44231e-33	34090	0.00403124	137.973	492.353	144.745
Collagen alpha-3 | Cardiometabolic	rs3863910	T	C	T	C	0.0459675	-0.0248217	0.291854	237417790	0.321813	0.0250537	2	237417790	0.00811371	1.4668e-08	34090	0.000873414	29.799	492.353	32.0969
Collagen alpha-1 | Inflammation	rs3806105	A	G	A	G	-0.224735	-0.0836098	0.0786201	70297015	0.123146	0.0542321	6	70297015	0.0135944	2.17671e-61	33657	0.00731718	248.075	492.353	273.288
Collagen alpha-1 | Inflammation	rs6923114	G	T	G	T	0.157422	0.0401851	0.302148	70237113	0.129706	0.0265203	6	70237113	0.00798585	1.68112e-86	33657	0.0104507	355.432	492.353	388.587
COMM domain-containing protein 1 | Cardiometabolic_II	rs55677935	T	C	T	C	-0.672825	0.159752	0.0173823	62000878	0.0130017	0.0643196	2	62000878	0.0296295	3.74111e-114	33042	0.0154642	518.961	492.353	515.651
Cartilage oligomeric matrix protein | Cardiometabolic	rs12974746	G	A	G	A	-0.579389	-0.105327	0.03016	18795739	0.174975	0.0776522	19	18795739	0.0216929	3.72392e-157	33282	0.0196382	666.651	492.353	713.354
Cartilage oligomeric matrix protein | Cardiometabolic	rs138462992	G	A	G	A	0.202002	-0.0758813	0.0228978	18817456	0.68264	0.185591	19	18817456	0.0248133	3.92374e-16	33282	0.00182589	60.8768	492.353	66.2739
Catechol O-methyltransferase | Cardiometabolic	rs116931143	T	C	T	C	0.238549	-0.138142	0.0110501	20282946	0.308579	0.135672	22	20282946	0.0406406	4.36506e-09	32800	0.00124373	40.8426	492.353	34.4536
Catechol O-methyltransferase | Cardiometabolic	rs11705021	A	G	A	G	-0.167171	0.0457415	0.179992	20122154	0.2329	0.038344	22	20122154	0.00997614	5.03037e-63	32800	0.00824942	272.815	492.353	280.8
Catechol O-methyltransferase | Cardiometabolic	rs117246610	T	G	T	G	0.179339	0.0682651	0.0177441	19828585	0.483536	0.0974344	22	19828585	0.0297979	1.76035e-09	32800	0.00112114	36.8123	492.353	36.2225
Catechol O-methyltransferase | Cardiometabolic	rs174695	T	C	T	C	-0.334351	0.0330249	0.464254	19959946	0.172401	0.0242025	22	19959946	0.00772039	1e-200	32800	0.0556096	1931.28	492.353	1875.54
Catechol O-methyltransferase | Cardiometabolic	rs5993819	T	G	T	G	-0.112652	0.00592125	0.0727632	19748639	0.901668	0.0479243	22	19748639	0.014605	1.22659e-14	32800	0.00171242	56.2603	492.353	59.4942
5-demethoxyubiquinone hydroxylase, mitochondrial | Cardiometabolic_II	rs11074359	T	C	T	C	-0.121032	-0.00488462	0.639035	19073976	0.849028	0.02566	16	19073976	0.00782947	6.61607e-54	33042	0.00675803	224.805	492.353	238.966
Carboxypeptidase A1 | Cardiometabolic	rs13226219	C	T	C	T	0.2555	0.000700093	0.128528	130379650	0.985765	0.0392382	7	130379650	0.0110747	9.1622e-118	34090	0.0146239	505.897	492.353	532.253
Carboxypeptidase A2 | Neurology	rs113556837	C	T	C	T	-0.115735	0.0591363	0.0729582	129995320	0.188174	0.0449363	7	129995320	0.0144569	1.1896e-15	33831	0.00181189	61.4058	492.353	64.0883
Carboxypeptidase A2 | Neurology	rs149137066	T	C	T	C	0.35476	-0.00942866	0.217092	130218820	0.785547	0.0346517	7	130218820	0.00914784	1e-200	33831	0.0427813	1511.93	492.353	1503.95
Carboxypeptidase A2 | Neurology	rs75222399	G	A	G	A	-0.136337	0.00708847	0.0973368	130291934	0.912874	0.0647853	7	130291934	0.0126494	4.36817e-27	33831	0.00326633	110.859	492.353	116.168
Carboxypeptidase A2 | Neurology	rs78619193	G	A	G	A	-0.132958	0.00486312	0.0433672	129919428	0.929887	0.0552707	7	129919428	0.0185544	7.73036e-13	33831	0.00146678	49.6927	492.353	51.3494
Carboxypeptidase A2 | Neurology	rs79633204	T	C	T	C	0.299405	0.0454471	0.0764354	130158775	0.376145	0.0513515	7	130158775	0.014183	6.4254e-99	33831	0.0126564	433.641	492.353	445.638
Carboxypeptidase A4 | Inflammation_II	rs137902837	T	C	T	C	0.48246	0.0475968	0.0153503	130301209	0.657069	0.107209	7	130301209	0.0315148	6.65733e-53	32508	0.00703641	230.346	492.353	234.365
Carboxypeptidase A4 | Inflammation_II	rs139527997	T	C	T	C	-0.300984	-0.120155	0.0220889	130491047	0.254357	0.105415	7	130491047	0.0258654	2.68596e-31	32508	0.00391372	127.719	492.353	135.409
Carboxypeptidase A4 | Inflammation_II	rs148224884	C	T	C	T	0.20695	-0.0336458	0.0208235	130514132	0.664018	0.0774586	7	130514132	0.0270167	1.85823e-14	32508	0.00174653	56.872	492.353	58.6768
Carboxypeptidase A4 | Inflammation_II	rs56155312	T	C	T	C	-0.446854	0.00599416	0.251298	130292282	0.827424	0.0274953	7	130292282	0.00932036	1e-200	32508	0.0751379	2640.86	492.353	2298.61
Carboxypeptidase A4 | Inflammation_II	rs62489471	T	C	T	C	0.167997	-0.151191	0.0361783	130287443	0.0518108	0.0777448	7	130287443	0.0219144	1.77378e-14	32508	0.00196824	64.1058	492.353	58.7684
Carboxypeptidase B | Cardiometabolic	rs13318853	A	G	A	G	0.128591	0.0467825	0.23729	148844612	0.105241	0.0288789	3	148844612	0.00864128	4.37824e-50	34090	0.00598536	205.257	492.353	221.445
Carboxypeptidase B2 | Inflammation_II	rs17522766	A	G	A	G	0.198598	-0.00971719	0.226843	46121952	0.723263	0.0274418	13	46121952	0.00888528	1.1695e-110	33930	0.0138348	475.972	492.353	499.583
Carboxypeptidase B2 | Inflammation_II	rs61949185	C	T	C	T	0.0827544	-0.0362701	0.190318	46238204	0.233633	0.0304522	13	46238204	0.00991591	7.08435e-17	33930	0.0021106	71.76	492.353	69.6493
Carboxypeptidase B2 | Inflammation_II	rs8002144	C	T	C	T	0.0763465	-0.0253432	0.511354	45805258	0.295662	0.0242338	13	45805258	0.00748202	1.90283e-24	33930	0.00291289	99.1173	492.353	104.122
Carboxypeptidase B2 | Inflammation_II	rs9316176	G	A	G	A	-0.333477	0.0377805	0.316472	45923055	0.190395	0.0288531	13	45923055	0.00820055	1e-200	33930	0.048112	1714.85	492.353	1653.66
Carboxypeptidase E | Oncology	rs11723867	T	C	T	C	-0.0829812	-0.0150851	0.207323	165397245	0.616244	0.0300993	4	165397245	0.00941409	1.20143e-18	33719	0.00226325	76.4832	492.353	77.6967
Carboxypeptidase E | Oncology	rs1550270	C	T	C	T	0.255847	-0.00708495	0.300855	165340648	0.792985	0.0269968	4	165340648	0.00825542	1e-200	33719	0.0275369	954.753	492.353	960.467
Carboxypeptidase E | Oncology	rs35349609	A	G	A	G	0.0806329	-0.012532	0.115378	165519390	0.717251	0.034606	4	165519390	0.0118568	1.04232e-11	33719	0.0013272	44.8086	492.353	46.2476
Carboxypeptidase M | Neurology	rs6581841	C	T	C	T	0.0512994	-0.0104558	0.450332	68973552	0.672747	0.0247545	12	68973552	0.00733638	2.70085e-12	33761	0.00130283	44.0396	492.353	48.8946
Carboxypeptidase M | Neurology	rs7978197	T	C	T	C	-0.475495	0.176918	0.0140695	68932767	0.410156	0.214806	12	68932767	0.0307585	6.56448e-54	33761	0.00627259	213.093	492.353	238.98
Oxygen-dependent coproporphyrinogen-III oxidase, mitochondrial | Inflammation_II	rs1729988	T	C	T	C	-0.156986	0.0146131	0.131005	98599549	0.614115	0.0289823	3	98599549	0.0112786	4.85959e-44	32981	0.00561122	186.097	492.353	193.737
Serine/threonine-protein phosphatase CPPED1 | Neurology	rs148919501	C	T	C	T	0.854154	0.0736951	0.0384566	12825623	0.155039	0.0518266	16	12825623	0.0199861	1e-200	33962	0.0539563	1936.86	492.353	1826.49
Serine/threonine-protein phosphatase CPPED1 | Neurology	rs1864022	A	C	A	C	-0.181234	-0.0306212	0.560759	12699982	0.205811	0.0242032	16	12699982	0.00744211	5.45758e-131	33962	0.0161804	558.522	492.353	593.044
Serine/threonine-protein phosphatase CPPED1 | Neurology	rs3762532	T	G	T	G	0.706165	0.0114711	0.0250632	12804273	0.89527	0.087141	16	12804273	0.0238681	2.25944e-192	33962	0.02437	848.277	492.353	875.34
Serine/threonine-protein phosphatase CPPED1 | Neurology	rs7193741	G	T	G	T	-0.344309	-0.0114349	0.609217	12758085	0.642371	0.0246237	16	12758085	0.00758329	1e-200	33962	0.0564462	2031.59	492.353	2061.49
Serine/threonine-protein phosphatase CPPED1 | Neurology	rs9926024	A	G	A	G	0.0641127	0.0137619	0.493463	12625196	0.575639	0.0245852	16	12625196	0.0073898	4.10488e-18	33962	0.00205487	69.927	492.353	75.2701
Carboxypeptidase Q | Cardiometabolic_II	rs13272005	G	A	G	A	-0.284867	0.0971883	0.0126383	96956576	0.564436	0.168652	8	96956576	0.033124	7.96893e-18	33859	0.00202525	68.7081	492.353	73.9603
Carboxypeptidase Q | Cardiometabolic_II	rs181863725	A	C	A	C	0.406252	0.169341	0.00794471	97062135	0.559518	0.290186	8	97062135	0.0401066	4.09638e-24	33859	0.00260157	88.311	492.353	102.603
Carboxypeptidase Q | Cardiometabolic_II	rs6468525	G	A	G	A	0.648028	-0.0724842	0.0350106	97006606	0.268311	0.0654805	8	97006606	0.0194485	1e-200	33859	0.0283752	988.757	492.353	1110.24
Carboxypeptidase Q | Cardiometabolic_II	rs72680187	G	A	G	A	-0.639986	0.0237472	0.0147226	96632223	0.785979	0.0874555	8	96632223	0.0296959	5.15229e-103	33859	0.0118827	407.15	492.353	464.46
Carboxypeptidase Q | Cardiometabolic_II	rs77777221	T	C	T	C	-0.145215	0.179786	0.0300318	97235327	0.0491179	0.0913751	8	97235327	0.0208459	3.25837e-12	33859	0.00122855	41.6461	492.353	48.5268
Ceramide-1-phosphate transfer protein | Cardiometabolic_II	rs150789461	A	G	A	G	-0.0833763	-0.0549613	0.928654	1349110	0.133331	0.0366141	1	1349110	0.0152561	4.62647e-08	32862	0.000921168	30.2975	492.353	29.8675
Probable serine carboxypeptidase CPVL | Oncology	rs138978539	C	T	C	T	-0.783599	-0.0896644	0.01589	29122539	0.277968	0.082648	7	29122539	0.0307946	7.81628e-143	33903	0.0192037	663.772	492.353	647.498
Probable serine carboxypeptidase CPVL | Oncology	rs6956175	G	A	G	A	0.10416	0.0168125	0.772386	28864876	0.537137	0.0272422	7	28864876	0.00877788	1.77337e-32	33903	0.00381474	129.819	492.353	140.806
Probable serine carboxypeptidase CPVL | Oncology	rs73089018	G	A	G	A	-0.663078	0.0299791	0.0612925	29117916	0.690275	0.0752333	7	29117916	0.0151021	1e-200	33903	0.0505937	1806.58	492.353	1927.77
Probable serine carboxypeptidase CPVL | Oncology	rs77148220	C	A	C	A	0.198427	0.18363	0.0446126	28936283	0.0294781	0.0843489	7	28936283	0.0175225	9.96093e-30	33903	0.00335636	114.167	492.353	128.236
Probable serine carboxypeptidase CPVL | Oncology	rs80113962	A	G	A	G	0.23482	-0.0522068	0.0142854	28982095	0.538845	0.0849499	7	28982095	0.0311167	4.47301e-14	33903	0.0015529	52.7268	492.353	56.9486
Probable carboxypeptidase X1 | Oncology	rs2002697	T	C	T	C	-0.0889077	0.0210704	0.257348	2737847	0.42946	0.0266675	20	2737847	0.00860779	5.22396e-25	33822	0.00302145	102.495	492.353	106.683
Probable carboxypeptidase X1 | Oncology	rs215543	A	G	A	G	0.357885	-0.0175814	0.768668	2799505	0.529982	0.0279943	20	2799505	0.00887838	1e-200	33822	0.0455503	1614.03	492.353	1624.87
Inactive carboxypeptidase-like protein X2 | Cardiometabolic_II	rs28661325	A	G	A	G	-0.317586	-0.0466961	0.628684	123865283	0.0721074	0.0259648	10	123865283	0.00759773	1e-200	33942	0.04709	1677.21	492.353	1747.25
Inactive carboxypeptidase-like protein X2 | Cardiometabolic_II	rs4980164	A	G	A	G	0.114976	0.0272846	0.231509	123795008	0.372362	0.0305861	10	123795008	0.00877376	3.10027e-39	33942	0.00470382	160.402	492.353	171.729
Inactive carboxypeptidase-like protein X2 | Cardiometabolic_II	rs735632	T	C	T	C	0.102497	0.0344273	0.227113	123743948	0.264508	0.0308544	10	123743948	0.00882008	3.22998e-31	33942	0.00368816	125.64	492.353	135.045
Complement receptor type 1 | Inflammation_II	rs11118328	T	C	T	C	-0.314436	-0.011241	0.814256	207677194	0.71068	0.0303038	1	207677194	0.00956536	1e-200	33849	0.0299068	1043.46	492.353	1080.59
Complement receptor type 1 | Inflammation_II	rs4844599	G	T	G	T	-0.442853	0.0217323	0.166844	207505884	0.47891	0.0306928	1	207505884	0.0099733	1e-200	33849	0.0545238	1951.89	492.353	1971.7
Complement receptor type 1 | Inflammation_II	rs694409	C	T	C	T	0.0573108	0.0286948	0.206024	208003283	0.339642	0.0300509	1	208003283	0.00936417	9.34458e-10	33849	0.00107455	36.4095	492.353	37.4571
Complement receptor type 2 | Cardiometabolic	rs579475	C	T	C	T	0.0670011	0.0161064	0.867906	207898114	0.613304	0.0318709	1	207898114	0.0108058	5.63015e-10	33809	0.00102932	34.834	492.353	38.4459
Complement receptor type 2 | Cardiometabolic	rs61821111	C	T	C	T	-0.282721	0.0673937	0.113731	207422554	0.154054	0.0472819	1	207422554	0.011464	2.75423e-134	33809	0.0161135	553.672	492.353	608.196
Complement receptor type 2 | Cardiometabolic	rs679515	C	T	C	T	-0.118274	0.0131165	0.82519	207577223	0.667959	0.030578	1	207577223	0.00964274	1.3858e-34	33809	0.00403579	136.991	492.353	150.445
Complement receptor type 2 | Cardiometabolic	rs79112133	T	G	T	G	-0.153411	0.222586	0.0295483	207034289	0.0274202	0.100924	1	207034289	0.0215254	1.02612e-12	33809	0.00134974	45.6923	492.353	50.7938
EF-hand calcium-binding domain-containing protein 4B | Oncology	rs6489498	G	A	G	A	-0.13434	-0.0188994	0.342568	3793103	0.462753	0.0257372	12	3793103	0.00788769	4.7874e-65	32907	0.00812902	269.678	492.353	290.075
EF-hand calcium-binding domain-containing protein 4B | Oncology	rs7960633	C	T	C	T	0.0864498	0.00198692	0.662148	3753776	0.941394	0.0270265	12	3753776	0.00795675	1.69278e-27	32907	0.00334379	110.397	492.353	118.047
EF-hand calcium-binding domain-containing protein 4B | Oncology	rs9788233	C	T	C	T	-0.0884133	0.0480969	0.114076	3696981	0.246664	0.0415168	12	3696981	0.0117879	6.36649e-14	32907	0.00158	52.072	492.353	56.2552
Death domain-containing protein CRADD | Neurology	rs56944668	T	C	T	C	-0.100031	-0.00126458	0.156959	93850077	0.97081	0.0345585	12	93850077	0.0104112	7.39776e-22	33375	0.0026481	88.6096	492.353	92.314
Protein CREG1 | Oncology	rs1229429	T	C	T	C	-0.0901406	0.0140424	0.709143	167535829	0.597453	0.0265921	1	167535829	0.00792775	5.88031e-30	33263	0.00335185	111.861	492.353	129.283
Protein CREG1 | Oncology	rs7513428	C	T	C	T	-0.254494	0.0235473	0.84085	167546035	0.558225	0.0402189	1	167546035	0.00988307	3.1842e-146	33263	0.0173345	586.732	492.353	663.088
Protein disulfide isomerase CRELD1 | Inflammation_II	rs1056286	T	C	T	C	-0.286858	-0.0785924	0.49203	9915771	0.00114654	0.0241685	3	9915771	0.00751817	1e-200	33187	0.0411333	1423.56	492.353	1455.83
Protein disulfide isomerase CRELD1 | Inflammation_II	rs17032403	C	T	C	T	0.680995	-0.167239	0.0271423	10114198	0.0966407	0.100664	3	10114198	0.0232654	2.44906e-188	33187	0.0244914	833.153	492.353	856.775
Protein disulfide isomerase CRELD1 | Inflammation_II	rs279546	A	C	A	C	-0.409107	-0.0726985	0.818916	9929085	0.0235548	0.0321062	3	9929085	0.0100724	1e-200	33187	0.049639	1733.31	492.353	1649.71
Protein disulfide isomerase CRELD1 | Inflammation_II	rs567238463	G	A	G	A	0.336347	-0.0447818	0.0297443	10225844	0.708068	0.119593	3	10225844	0.0222935	1.96517e-51	33187	0.00652973	218.113	492.353	227.624
Protein disulfide isomerase CRELD1 | Inflammation_II	rs77385091	A	G	A	G	0.512302	-0.078656	0.0159433	10385730	0.716336	0.216469	3	10385730	0.031494	1.70137e-59	33187	0.00823532	275.558	492.353	264.604
Protein disulfide isomerase CRELD2 | Inflammation	rs34655450	T	C	T	C	-0.0669591	0.0660215	0.126214	50269093	0.0410828	0.0323208	22	50269093	0.011229	2.47537e-09	33784	0.000988922	33.4408	492.353	35.558
Corticoliberin | Oncology	rs117909821	A	G	A	G	-0.267684	-0.0121944	0.0441275	66405272	0.825633	0.055352	8	66405272	0.0181406	2.81061e-49	32848	0.00604483	199.756	492.353	217.742
Corticoliberin | Oncology	rs72652725	G	A	G	A	-0.219517	0.0610422	0.0208807	66381071	0.723527	0.172558	8	66381071	0.0263872	8.86543e-17	32848	0.00197037	64.8464	492.353	69.2069
Corticotropin-releasing factor-binding protein | Inflammation	rs1501787	A	G	A	G	-0.0676378	0.0404679	0.237896	76594414	0.18494	0.0305257	5	76594414	0.00871685	8.531e-15	33649	0.00165886	55.9085	492.353	60.2088
Corticotropin-releasing factor-binding protein | Inflammation	rs55717373	G	T	G	T	0.102517	-0.0217129	0.154825	77102358	0.487006	0.031238	5	77102358	0.0103077	2.63512e-23	33649	0.00275049	92.8009	492.353	98.9164
Corticotropin-releasing factor-binding protein | Inflammation	rs72761032	G	T	G	T	-0.120662	0.0295815	0.114454	76692497	0.455102	0.0396037	5	76692497	0.0117465	9.41239e-25	33649	0.0029513	99.5963	492.353	105.517
Corticotropin-releasing factor-binding protein | Inflammation	rs77255160	C	T	C	T	-0.210721	-0.0645401	0.0144879	77079501	0.690383	0.162025	5	77079501	0.0330081	1.72612e-10	33649	0.00126798	42.718	492.353	40.7544
Corticotropin-releasing factor-binding protein | Inflammation	rs7736104	G	T	G	T	-0.480614	-0.00496065	0.597998	76864852	0.843717	0.025163	5	76864852	0.00758154	1e-200	33649	0.111058	4203.62	492.353	4018.63
Cysteine-rich motor neuron 1 protein | Inflammation	rs10221948	T	C	T	C	-0.147446	0.0502824	0.201567	36349821	0.0651253	0.0272622	2	36349821	0.00913119	1.1825e-58	33848	0.00699768	238.512	492.353	260.742
Cysteine-rich motor neuron 1 protein | Inflammation	rs848560	G	T	G	T	0.147932	0.0697788	0.0469515	36467187	0.45479	0.0933554	2	36467187	0.0173252	1.35925e-17	33848	0.00195848	66.4167	492.353	72.9068
Cysteine-rich protein 2 | Neurology	rs56013805	A	G	A	G	-0.196221	0.112769	0.0155655	105463168	0.244379	0.0968714	14	105463168	0.0296076	3.41743e-11	33436	0.00117997	39.4977	492.353	43.9222
Cysteine-rich secretory protein 2 | Oncology	rs112882808	G	T	G	T	0.159797	0.0637219	0.0255361	49349532	0.46819	0.0878405	6	49349532	0.0210828	3.46897e-14	33966	0.00127083	43.2174	492.353	57.4488
Cysteine-rich secretory protein 2 | Oncology	rs114977030	G	A	G	A	-0.481388	-0.11771	0.0172394	50397504	0.643741	0.254523	6	50397504	0.0253085	1.14789e-80	33966	0.00785218	268.802	492.353	361.791
Cysteine-rich secretory protein 2 | Oncology	rs11751969	T	C	T	C	0.339029	0.0428027	0.0574791	49171677	0.508493	0.0647361	6	49171677	0.0141612	1.15345e-126	33966	0.0124539	428.318	492.353	573.157
Cysteine-rich secretory protein 2 | Oncology	rs62413604	T	C	T	C	0.384881	-0.132276	0.0269669	49685278	0.190493	0.101042	6	49685278	0.0200211	2.34207e-82	33966	0.00777395	266.103	492.353	369.553
Cysteine-rich secretory protein 2 | Oncology	rs73431965	C	A	C	A	-1.09723	-0.065888	0.0211813	49550238	0.483242	0.0939783	6	49550238	0.0225105	1e-200	33966	0.0499206	1784.59	492.353	2375.88
Cysteine-rich secretory protein 2 | Oncology	rs75843067	A	G	A	G	0.136074	0.0133033	0.0256463	48989646	0.93249	0.157041	6	48989646	0.0206389	4.30824e-11	33966	0.000925383	31.4588	492.353	43.4688
Cysteine-rich secretory protein 3 | Inflammation_II	rs10484667	T	G	T	G	0.134388	-0.0728372	0.025583	50469574	0.494491	0.106614	6	50469574	0.0242091	2.83838e-08	33678	0.000900424	30.35	492.353	30.8151
Cysteine-rich secretory protein 3 | Inflammation_II	rs114877636	G	A	G	A	0.496241	0.00415638	0.0152622	48765901	0.95886	0.0805748	6	48765901	0.0302815	2.34477e-60	33678	0.00740207	251.131	492.353	268.553
Cysteine-rich secretory protein 3 | Inflammation_II	rs72866738	G	A	G	A	0.198051	-0.00959019	0.0119605	50077167	0.923815	0.100285	6	50077167	0.0345491	9.89874e-09	33678	0.00092706	31.2486	492.353	32.861
Cysteine-rich secretory protein 3 | Inflammation_II	rs75880945	C	T	C	T	-0.185723	0.0167551	0.0294852	50531051	0.785134	0.0614564	6	50531051	0.0219509	2.65461e-17	33678	0.00197409	66.6111	492.353	71.5858
Cysteine-rich secretory protein 3 | Inflammation_II	rs77870172	A	G	A	G	-0.217762	0.0728736	0.0195974	48905510	0.729856	0.211034	6	48905510	0.0266434	3.00331e-16	33678	0.0018222	61.4766	492.353	66.8013
Cysteine-rich secretory protein 3 | Inflammation_II	rs962952	G	A	G	A	-0.616223	0.0217875	0.169745	49698904	0.464041	0.0297559	6	49698904	0.00991525	1e-200	33678	0.107032	4036.44	492.353	3862.5
Cornulin | Oncology	rs112857958	C	T	C	T	-1.01241	-0.0470555	0.0146673	152288339	0.648413	0.103199	1	152288339	0.0319857	1e-200	32659	0.0296262	997.041	492.353	1001.85
Cornulin | Oncology	rs114085900	C	A	C	A	-0.919597	0.101756	0.0109083	152567260	0.559674	0.174442	1	152567260	0.0367505	3.45939e-138	32659	0.0182481	607.006	492.353	626.136
Cornulin | Oncology	rs115007802	T	C	T	C	-0.957902	0.00912203	0.0248461	152223083	0.936952	0.11532	1	152223083	0.0244335	1e-200	32659	0.0444635	1519.61	492.353	1536.99
Cornulin | Oncology	rs115548193	A	G	A	G	0.237969	0.0177596	0.0414459	152294271	0.734377	0.0523405	1	152294271	0.0188753	1.92132e-36	32659	0.00449955	147.606	492.353	158.947
Cornulin | Oncology	rs142543701	T	C	T	C	0.26077	-0.0950613	0.0197805	152426322	0.346663	0.101013	1	152426322	0.0264092	5.38394e-23	32659	0.00263697	86.3433	492.353	97.5
Cornulin | Oncology	rs149817134	T	G	T	G	-1.06377	0.129846	0.0105965	152309248	0.218121	0.105434	1	152309248	0.0362045	9.24698e-190	32659	0.023728	793.719	492.353	863.317
Cornulin | Oncology	rs1781409	A	G	A	G	0.182835	-0.0879334	0.0154108	151724399	0.413944	0.107633	1	151724399	0.0298293	8.82165e-10	32659	0.00101445	33.1624	492.353	37.5693
Cornulin | Oncology	rs34364956	A	G	A	G	0.336607	-0.0386884	0.0231177	152542288	0.813152	0.163683	1	152542288	0.0242698	9.71404e-44	32659	0.00511756	167.984	492.353	192.36
Cornulin | Oncology	rs56406499	A	G	A	G	0.367153	-0.0366215	0.0278987	152511483	0.609137	0.0716236	1	152511483	0.0230288	3.17614e-57	32659	0.00731172	240.538	492.353	254.186
Cornulin | Oncology	rs568450351	A	C	A	C	0.356608	0.0173269	0.0187291	152401267	0.840134	0.0858948	1	152401267	0.029958	1.1337e-32	32659	0.00467432	153.366	492.353	141.696
Cornulin | Oncology	rs79939183	A	G	A	G	-0.173268	-0.0386651	0.0203772	153164312	0.768169	0.13117	1	153164312	0.0259001	2.23357e-11	32659	0.00119859	39.1893	492.353	44.7542
Cartilage acidic protein 1 | Cardiometabolic	rs117781346	T	C	T	C	-0.23285	-0.196062	0.0150631	98150009	0.0696081	0.108056	10	98150009	0.027613	3.38065e-17	34090	0.00160881	54.9295	492.353	71.1091
Cartilage acidic protein 1 | Cardiometabolic	rs2282373	C	T	C	T	-0.0815107	-0.0086473	0.72813	97583324	0.738443	0.0258966	10	97583324	0.00765546	1.79349e-26	34090	0.00263045	89.9031	492.353	113.367
Cartilage acidic protein 1 | Cardiometabolic	rs684225	A	C	A	C	-0.290256	0.047328	0.424377	97882605	0.0499137	0.0241382	10	97882605	0.00682551	1e-200	34090	0.0411607	1463.32	492.353	1808.39
Cartilage acidic protein 1 | Cardiometabolic	rs7078809	T	G	T	G	-0.310944	-0.0423289	0.306964	97799838	0.0934695	0.0252353	10	97799838	0.00730386	1e-200	34090	0.0411375	1462.46	492.353	1812.42
Cartilage acidic protein 1 | Cardiometabolic	rs71486144	A	C	A	C	-0.251228	0.110279	0.0278674	98105617	0.110572	0.0691132	10	98105617	0.0204478	1.07275e-34	34090	0.0034197	116.971	492.353	150.953
Cytotoxic and regulatory T-cell molecule | Neurology	rs2370794	G	A	G	A	0.313207	0.00782585	0.336568	122844074	0.749984	0.0245586	11	122844074	0.0078	1e-200	33436	0.0438089	1531.81	492.353	1612.4
Cytotoxic and regulatory T-cell molecule | Neurology	rs7121176	G	A	G	A	-0.193282	-0.0746251	0.0188316	122950020	0.163778	0.0535916	11	122950020	0.0273089	1.46656e-12	33436	0.00138052	46.2202	492.353	50.0927
Beta-crystallin B1 | Cardiometabolic_II	rs4822754	G	A	G	A	-0.156797	0.0284748	0.528339	26616930	0.245712	0.0245298	22	26616930	0.00743711	1.13658e-98	33942	0.0122532	421.031	492.353	444.495
Gamma-crystallin D | Neurology_II	rs142223592	G	A	G	A	0.164929	-0.298726	0.0258901	208817721	0.199715	0.23295	2	208817721	0.0243883	1.35519e-11	33853	0.00137204	46.5086	492.353	45.7331
Gamma-crystallin D | Neurology_II	rs143650449	T	C	T	C	0.397351	-0.182899	0.0142883	208331420	0.440206	0.236964	2	208331420	0.0323786	1.27997e-34	33853	0.00444743	151.222	492.353	150.603
Gamma-crystallin D | Neurology_II	rs150780055	T	C	T	C	-0.225591	-0.0178622	0.012845	208737004	0.857644	0.099581	2	208737004	0.0341808	4.11339e-11	33853	0.0012906	43.7447	492.353	43.5591
Gamma-crystallin D | Neurology_II	rs62192855	A	G	A	G	0.36859	-0.00730625	0.0502844	208128047	0.878629	0.0478446	2	208128047	0.0172296	1.55597e-101	33853	0.0129761	445.028	492.353	457.653
Gamma-crystallin D | Neurology_II	rs75091295	G	A	G	A	-0.179378	-0.0200458	0.0166012	208879646	0.836608	0.0971994	2	208879646	0.0291757	7.83718e-10	33853	0.0010506	35.6013	492.353	37.8003
Gamma-crystallin D | Neurology_II	rs78714708	A	G	A	G	0.902123	0.00819408	0.0257308	208210735	0.893222	0.0610458	2	208210735	0.0251987	1e-200	33853	0.0408032	1439.98	492.353	1281.67
Gamma-crystallin D | Neurology_II	rs79522001	T	C	T	C	-0.369386	0.0737913	0.0158266	208262731	0.388725	0.0856115	2	208262731	0.0315006	9.34545e-32	33853	0.0042506	144.501	492.353	137.506
Ketimine reductase mu-crystallin | Neurology_II	rs149008753	T	C	T	C	-0.240181	0.037256	0.0190944	21371018	0.633797	0.078205	16	21371018	0.0298466	8.47032e-16	32867	0.00216093	71.1727	492.353	64.7571
Ketimine reductase mu-crystallin | Neurology_II	rs6497543	G	A	G	A	-0.391453	-0.00508634	0.249558	21251164	0.847537	0.0264553	16	21251164	0.00897106	1e-200	32867	0.0573955	2001.16	492.353	1904.02
Ketimine reductase mu-crystallin | Neurology_II	rs77964417	A	G	A	G	0.065988	-0.011851	0.135083	21186584	0.726696	0.0339061	16	21186584	0.0114087	7.29474e-09	32867	0.0010175	33.4742	492.353	33.4547
Quinone oxidoreductase-like protein 1 | Cardiometabolic_II	rs112063648	T	C	T	C	-0.156212	0.0121394	0.0234521	33149889	0.928021	0.134382	21	33149889	0.0261772	2.40946e-09	33042	0.00111772	36.9709	492.353	35.6109
Quinone oxidoreductase-like protein 1 | Cardiometabolic_II	rs13050238	T	C	T	C	-0.370247	-0.100095	0.0316415	33624712	0.237209	0.0846831	21	33624712	0.0214894	1.59993e-66	33042	0.00840052	279.905	492.353	296.848
Macrophage colony-stimulating factor 1 | Inflammation	rs11577194	C	T	C	T	-0.186628	-0.00665227	0.524063	109957553	0.783722	0.0242367	1	109957553	0.00746752	7.46449e-138	33848	0.0173747	598.461	492.353	624.598
Macrophage colony-stimulating factor 1 | Inflammation	rs7538029	A	C	A	C	0.067631	0.0049784	0.200282	109932073	0.853166	0.0268986	1	109932073	0.00933948	4.44017e-13	33848	0.00146521	49.6643	492.353	52.438
Macrophage colony-stimulating factor 1 receptor | Inflammation_II	rs10079250	C	T	C	T	-0.397015	-0.092941	0.068236	150070569	0.214885	0.0749376	5	150070569	0.0143501	1.77828e-168	33985	0.020043	695.053	492.353	765.427
Macrophage colony-stimulating factor 1 receptor | Inflammation_II	rs71586151	G	A	G	A	0.136137	-0.0371479	0.0410883	150061176	0.572584	0.0658357	5	150061176	0.0182743	9.35837e-14	33985	0.00146042	49.7022	492.353	55.4972
Macrophage colony-stimulating factor 1 receptor | Inflammation_II	rs7736526	T	C	T	C	-0.098846	0.0283448	0.322765	150109679	0.29874	0.0272772	5	150109679	0.00780796	9.89464e-37	33985	0.00427144	145.779	492.353	160.267
Granulocyte-macrophage colony-stimulating factor | Cardiometabolic_II	rs25882	C	T	C	T	0.243807	-0.0732635	0.206606	132075767	0.00492901	0.0260573	5	132075767	0.00938271	7.37904e-149	32862	0.0194874	653.083	492.353	675.205
Cytokine receptor common subunit beta | Inflammation_II	rs145153480	C	T	C	T	-0.169319	0.109109	0.0204854	36839198	0.0642259	0.0589585	22	36839198	0.0285002	2.83335e-09	32981	0.00115053	37.9869	492.353	35.2952
Cytokine receptor common subunit beta | Inflammation_II	rs148550682	T	C	T	C	0.198028	-0.0890882	0.0224874	37070116	0.587806	0.164364	22	37070116	0.0274067	4.99229e-13	32981	0.00172403	56.955	492.353	52.2083
Cytokine receptor common subunit beta | Inflammation_II	rs2072706	G	A	G	A	-0.369124	0.00209128	0.663075	36870937	0.939539	0.0275713	22	36870937	0.0081532	1e-200	32981	0.0608794	2137.9	492.353	2049.69
Cytokine receptor common subunit beta | Inflammation_II	rs2072707	G	T	G	T	-0.382181	0.0456393	0.642106	36923039	0.0794767	0.0260241	22	36923039	0.00805459	1e-200	32981	0.067132	2373.27	492.353	2251.39
Cytokine receptor common subunit beta | Inflammation_II	rs62229127	T	C	T	C	-0.293397	0.0572221	0.0347025	36963575	0.272729	0.052172	22	36963575	0.0213875	7.90497e-43	32981	0.00576718	191.299	492.353	188.188
Cytokine receptor common subunit beta | Inflammation_II	rs62229129	A	G	A	G	0.214035	0.197111	0.0180232	36975491	0.0621627	0.105682	22	36975491	0.0290465	1.72266e-13	32981	0.00162156	53.5642	492.353	54.2978
Cytokine receptor common subunit beta | Inflammation_II	rs73160052	A	G	A	G	0.11511	-0.0127176	0.0446131	37078481	0.802528	0.0508547	22	37078481	0.0189646	1.28142e-09	32981	0.00112953	37.2929	492.353	36.8416
Granulocyte colony-stimulating factor | Inflammation	rs3859192	T	C	T	C	0.0740586	-0.0400679	0.477424	39972395	0.0984782	0.0242502	17	39972395	0.00745144	2.82163e-23	33084	0.00273675	90.7855	492.353	98.7804
Granulocyte colony-stimulating factor receptor | Inflammation_II	rs138707712	C	T	C	T	0.22114	-0.136455	0.0139579	36447523	0.257757	0.120574	1	36447523	0.0331745	2.62906e-11	32981	0.00134611	44.4532	492.353	44.4351
Granulocyte colony-stimulating factor receptor | Inflammation_II	rs148363675	T	C	T	C	-0.150542	0.0975573	0.0346883	36531328	0.397073	0.115199	1	36531328	0.0246198	9.67542e-10	32981	0.00151773	50.1295	492.353	37.3892
Granulocyte colony-stimulating factor receptor | Inflammation_II	rs3917922	T	C	T	C	-0.864196	-0.231253	0.0113366	36480112	0.0305985	0.10695	1	36480112	0.0361768	4.06443e-126	32981	0.0167412	561.507	492.353	570.643
Granulocyte colony-stimulating factor receptor | Inflammation_II	rs3917999	T	C	T	C	1.13229	-0.0871249	0.010561	36467716	0.0958562	0.0523182	1	36467716	0.037578	1.86209e-199	32981	0.0267941	907.971	492.353	907.921
Granulocyte colony-stimulating factor receptor | Inflammation_II	rs3918018	T	C	T	C	-0.471665	0.0408768	0.0309724	36472277	0.62412	0.0834187	1	36472277	0.0221591	1.54989e-100	32981	0.0133539	446.359	492.353	453.068
Chondroitin sulfate proteoglycan 4 | Cardiometabolic_II	rs11854097	G	A	G	A	-0.134289	0.0245503	0.255693	75702880	0.403653	0.0293975	15	75702880	0.00810958	1.3712e-61	33924	0.00686407	234.452	492.353	274.211
Chondroitin sulfate proteoglycan 4 | Cardiometabolic_II	rs150728342	A	G	A	G	-0.27595	-0.00301384	0.00566276	75441034	0.967886	0.0748605	15	75441034	0.0482783	1.09172e-08	33924	0.000857537	29.1143	492.353	32.6706
Cystatin-SN | Inflammation_II	rs117360132	G	A	G	A	0.377297	0.0671623	0.0189897	23730952	0.32248	0.0678836	20	23730952	0.029073	1.63983e-38	29561	0.00530382	157.611	492.353	168.417
Cystatin-SN | Inflammation_II	rs147903026	T	C	T	C	-0.234068	-0.0800522	0.0149872	23842421	0.634045	0.168163	20	23842421	0.0339312	5.2626e-12	29561	0.00161762	47.8927	492.353	47.5867
Cystatin-SN | Inflammation_II	rs2424595	A	G	A	G	0.38573	0.0533692	0.223855	23663750	0.0539188	0.0276884	20	23663750	0.00964922	1e-200	29561	0.0517019	1611.58	492.353	1598.02
Cystatin-SN | Inflammation_II	rs78898336	G	A	G	A	-0.185703	-0.0406163	0.019673	24084176	0.798987	0.159493	20	24084176	0.0285209	7.45933e-11	29561	0.00133018	39.3711	492.353	42.3947
Cystatin-SN | Inflammation_II	rs79228684	A	G	A	G	0.161075	0.029492	0.0633681	24126246	0.388156	0.0341751	20	24126246	0.016389	8.51138e-23	29561	0.00307982	91.3178	492.353	96.5943
Cystatin-C | Cardiometabolic	rs73102389	A	C	A	C	0.110051	-0.0186018	0.175459	23655054	0.658176	0.0420443	20	23655054	0.00922127	7.82348e-33	33743	0.00350434	118.656	492.353	142.432
Cystatin-C | Cardiometabolic	rs911119	T	C	T	C	0.328497	0.0209024	0.776543	23632100	0.471789	0.0290484	20	23632100	0.00848367	1e-200	33743	0.03745	1312.76	492.353	1499.32
Cystatin-D | Neurology	rs2038584	G	A	G	A	-0.274211	0.0119629	0.902651	23962446	0.782737	0.0433828	20	23962446	0.0125588	1.09901e-105	33048	0.0132145	442.535	492.353	476.731
Cystatin-D | Neurology	rs4378871	G	A	G	A	0.411171	-0.0494161	0.353551	23766169	0.0708876	0.0273592	20	23766169	0.00783684	1e-200	33048	0.077279	2767.64	492.353	2752.73
Cystatin-D | Neurology	rs6049095	C	A	C	A	0.094984	-0.0357061	0.608511	23772788	0.150622	0.0248418	20	23772788	0.00761208	9.83332e-36	33048	0.00429852	142.662	492.353	155.702
Cystatin-M | Cardiometabolic	rs12577165	C	T	C	T	0.613071	0.0557196	0.024002	66008958	0.488168	0.0803773	11	66008958	0.0236152	1.37404e-148	32681	0.0176095	585.777	492.353	673.966
Cystatin-F | Inflammation	rs142954287	A	C	A	C	0.67244	0.0607302	0.00841531	24790082	0.60836	0.118517	20	24790082	0.0419574	8.31189e-58	33719	0.00754635	256.375	492.353	256.856
Cystatin-F | Inflammation	rs4815316	C	T	C	T	0.416053	-0.0198648	0.810976	24814339	0.53835	0.0322843	20	24814339	0.00970409	1e-200	33719	0.0530704	1889.66	492.353	1838.18
Cystatin-F | Inflammation	rs6115010	T	C	T	C	-0.305023	-0.0340303	0.130774	25039805	0.329684	0.0349118	20	25039805	0.0113183	5.78096e-160	33719	0.0211519	728.59	492.353	726.278
Cystatin-F | Inflammation	rs73101307	G	A	G	A	0.17406	0.0307105	0.0848941	24491955	0.501864	0.0457301	20	24491955	0.0141999	1.52475e-34	33719	0.00470735	159.469	492.353	150.254
Cystatin-F | Inflammation	rs9927	G	A	G	A	-0.0954155	-0.00955226	0.496378	25296608	0.691739	0.0240916	20	25296608	0.00756001	1.61585e-36	33719	0.00455182	154.175	492.353	159.292
Cystatin-B | Cardiometabolic	rs2276528	A	G	A	G	-0.438218	-0.0276701	0.145831	43732619	0.385046	0.0318546	21	43732619	0.0106372	1e-200	33261	0.0478414	1671.11	492.353	1697.17
Cystatin-B | Cardiometabolic	rs2838414	T	C	T	C	-0.237962	0.0585544	0.112579	43832557	0.154833	0.0411582	21	43832557	0.0118816	3.15355e-89	33261	0.0113144	380.613	492.353	401.112
Cystatin-B | Cardiometabolic	rs57785757	T	G	T	G	0.285262	0.026537	0.0382269	43772173	0.747402	0.0823956	21	43772173	0.0217568	2.8327e-39	33261	0.00598356	200.205	492.353	171.909
Cystatin-B | Cardiometabolic	rs9983695	C	T	C	T	0.0743404	0.0929623	0.110623	44291925	0.0146832	0.0380977	21	44291925	0.0120362	6.55858e-10	33261	0.00108745	36.207	492.353	38.1479
Di-N-acetylchitobiase | Inflammation_II	rs113979928	G	T	G	T	1.152	-0.276259	0.0201848	84394679	0.0693617	0.152121	1	84394679	0.0266017	1e-200	33487	0.0524933	1855.12	492.353	1875.37
Di-N-acetylchitobiase | Inflammation_II	rs12032915	C	T	C	T	-0.304588	-0.0123795	0.00554214	84951695	0.937897	0.158887	1	84951695	0.0515184	3.3752e-09	33487	0.00102263	34.2779	492.353	34.9543
Di-N-acetylchitobiase | Inflammation_II	rs17111303	C	T	C	T	-0.420492	0.0595752	0.0116548	84550024	0.496395	0.0875883	1	84550024	0.0342251	1.07622e-34	33487	0.00407342	136.956	492.353	150.948
Di-N-acetylchitobiase | Inflammation_II	rs17374048	T	C	T	C	-0.569525	-0.029184	0.0796921	84479656	0.516155	0.044948	1	84479656	0.0134778	1e-200	33487	0.0475778	1672.73	492.353	1785.61
Di-N-acetylchitobiase | Inflammation_II	rs74843170	C	T	C	T	-0.918967	0.0609388	0.00498701	84459338	0.478188	0.0859237	1	84459338	0.0516382	7.55266e-71	33487	0.00838106	283.012	492.353	316.707
Cardiotrophin-1 | Cardiometabolic	rs11150601	A	G	A	G	0.0536321	-0.0172653	0.627603	30966478	0.492122	0.0251337	16	30966478	0.00791981	1.27116e-11	33043	0.00134453	44.4845	492.353	45.8585
Collagen triple helix repeat-containing protein 1 | Cardiometabolic_II	rs2469977	T	C	T	C	0.0470014	-0.028148	0.465024	103518353	0.246749	0.0243016	8	103518353	0.00671204	2.51362e-12	33924	0.00109916	37.3268	492.353	49.0357
Collagen triple helix repeat-containing protein 1 | Cardiometabolic_II	rs62527645	A	G	A	G	0.0642228	-0.0475989	0.159494	103176894	0.277558	0.0438367	8	103176894	0.0091799	2.6333e-12	33924	0.00110584	37.5539	492.353	48.9444
Chymotrypsinogen B | Neurology	rs117441205	G	A	G	A	-0.139012	-0.075372	0.0241912	75978226	0.60794	0.14692	16	75978226	0.0252439	3.65519e-08	33687	0.00091234	30.7602	492.353	30.3244
Chymotrypsinogen B | Neurology	rs117979227	A	G	A	G	0.461276	0.0769937	0.0187609	75063244	0.465077	0.105397	16	75063244	0.0279207	2.59298e-61	33687	0.00783394	265.97	492.353	272.941
Chymotrypsinogen B | Neurology	rs37596	A	C	A	C	-0.265806	-0.0243408	0.164446	75464422	0.414441	0.0298256	16	75464422	0.010271	1.14025e-147	33687	0.0194159	666.974	492.353	669.737
Chymotrypsinogen B | Neurology	rs71394237	C	T	C	T	-0.285813	-0.0723206	0.0196246	75770083	0.148156	0.0500116	16	75770083	0.0277282	6.50729e-25	33687	0.00314331	106.216	492.353	106.248
Chymotrypsinogen B | Neurology	rs7205074	A	C	A	C	0.41586	-0.0627528	0.799137	75186111	0.0571084	0.0329847	16	75186111	0.00963119	1e-200	33687	0.0555195	1980.11	492.353	1864.38
Chymotrypsin-C | Inflammation	rs111778267	A	G	A	G	0.171103	-0.359112	0.0168682	15458734	0.0586111	0.189896	1	15458734	0.0278195	7.72449e-10	33653	0.000971015	32.7074	492.353	37.8283
Chymotrypsin-C | Inflammation	rs113295825	C	A	C	A	-0.233106	-0.00105332	0.0192879	15293534	0.981983	0.0466416	1	15293534	0.0297258	4.43813e-15	33653	0.00205572	69.3194	492.353	61.495
Chymotrypsin-C | Inflammation	rs113585544	T	C	T	C	-0.185636	0.0677902	0.0416986	15381778	0.285126	0.063422	1	15381778	0.0182129	2.1419e-24	33653	0.00275409	92.9338	492.353	103.888
Chymotrypsin-C | Inflammation	rs545634	A	G	A	G	-0.568286	0.000161859	0.0975396	15443607	0.996589	0.037861	1	15443607	0.0119553	1e-200	33653	0.0568556	2028.58	492.353	2259.5
Chymotrypsin-C | Inflammation	rs7531327	G	A	G	A	-0.0487278	-0.0781325	0.218798	16030955	0.0135759	0.0316545	1	16030955	0.00871965	2.2933e-08	33653	0.00081169	27.3364	492.353	31.2288
Chymotrypsin-like protease CTRL-1 | Neurology_II	rs20549	G	A	G	A	0.0894944	0.0440465	0.16698	67936027	0.151888	0.0307395	16	67936027	0.00983876	9.36268e-20	33853	0.00222814	75.593	492.353	82.7391
Cathepsin B | Cardiometabolic	rs10102524	G	A	G	A	-0.309806	0.054597	0.549735	11677398	0.027588	0.0247819	8	11677398	0.00766996	1e-200	33714	0.0475151	1681.74	492.353	1631.52
Cathepsin B | Cardiometabolic	rs113628575	A	G	A	G	-0.318265	0.0105614	0.0194288	11848375	0.923282	0.109671	8	11848375	0.0279847	5.71347e-30	33714	0.00385952	130.616	492.353	129.341
Cathepsin B | Cardiometabolic	rs117467361	T	C	T	C	-0.170111	0.00936643	0.0174	11513109	0.934205	0.113456	8	11513109	0.0294455	7.59696e-09	33714	0.000989511	33.3914	492.353	33.3754
Cathepsin B | Cardiometabolic	rs117611393	A	C	A	C	0.159902	0.156671	0.02334	11140079	0.190283	0.119619	8	11140079	0.025834	6.03156e-10	33714	0.00116569	39.3435	492.353	38.3111
Cathepsin B | Cardiometabolic	rs60724206	G	A	G	A	-0.178905	-0.0882729	0.0266951	11270865	0.483404	0.125953	8	11270865	0.0234449	2.33185e-14	33714	0.00166324	56.1646	492.353	58.2302
Cathepsin B | Cardiometabolic	rs6730	A	G	A	G	0.399851	-0.0288485	0.992258	11844695	0.792144	0.109471	8	11844695	0.0430525	1.57906e-20	33714	0.00245643	83.015	492.353	86.258
Dipeptidyl peptidase 1 | Inflammation	rs11019953	T	C	T	C	-0.444713	-0.35565	0.0124154	88447590	0.123008	0.230601	11	88447590	0.0352997	2.16023e-36	33598	0.00484981	163.728	492.353	158.715
Dipeptidyl peptidase 1 | Inflammation	rs112033114	A	G	A	G	-0.654839	0.106617	0.0563598	88410437	0.045145	0.0532208	11	88410437	0.0161069	1e-200	33598	0.0456116	1605.6	492.353	1652.89
Dipeptidyl peptidase 1 | Inflammation	rs17809993	T	C	T	C	0.729592	0.0114744	0.0761149	88203961	0.82499	0.0518898	11	88203961	0.0142484	1e-200	33598	0.0748648	2718.69	492.353	2621.97
Dipeptidyl peptidase 1 | Inflammation	rs2941563	G	T	G	T	0.375276	-0.00620474	0.932859	88508856	0.912626	0.056547	11	88508856	0.0150519	3.34195e-137	33598	0.0176415	603.327	492.353	621.611
Cathepsin D | Cardiometabolic	rs12801744	T	C	T	C	-0.09326	-0.0488163	0.0853077	1471902	0.281443	0.0453228	11	1471902	0.0135214	5.30274e-12	31259	0.00135733	42.4836	492.353	47.5716
Cathepsin D | Cardiometabolic	rs34393565	T	G	T	G	-0.123434	0.00937236	0.156924	1652977	0.774332	0.032689	11	1652977	0.0102593	2.43108e-33	31259	0.0040314	126.519	492.353	144.755
Cathepsin D | Cardiometabolic	rs72850955	C	T	C	T	-0.519372	-0.0509264	0.0865499	1755807	0.342897	0.053694	11	1755807	0.0132731	1e-200	31259	0.0426519	1392.57	492.353	1531.13
Cathepsin E | Inflammation_II	rs113800079	A	G	A	G	-0.669039	0.244531	0.013671	206018145	0.137628	0.164703	1	206018145	0.0330472	3.93641e-91	33187	0.0120713	405.482	492.353	409.858
Cathepsin E | Inflammation_II	rs146122211	T	C	T	C	-0.370891	-0.0197868	0.00521919	206063583	0.776226	0.0696128	1	206063583	0.0545808	1.08118e-11	33187	0.00142841	47.4696	492.353	46.1756
Cathepsin E | Inflammation_II	rs148097044	T	C	T	C	-0.268211	0.181141	0.0173379	205862792	0.252502	0.158299	1	205862792	0.0320274	5.54881e-17	33187	0.00245123	81.5439	492.353	70.131
Cathepsin E | Inflammation_II	rs28859998	T	C	T	C	-0.464659	-0.0266054	0.129116	206053426	0.43194	0.0338545	1	206053426	0.011387	1e-200	33187	0.0485556	1693.55	492.353	1665.14
Cathepsin E | Inflammation_II	rs41297620	A	G	A	G	-0.186487	-0.220826	0.0252345	206481229	0.0752957	0.124153	1	206481229	0.0249426	7.62255e-14	33187	0.00171089	56.8732	492.353	55.9002
Cathepsin F | Oncology	rs1044522	A	G	A	G	0.216981	0.0614861	0.240657	66568361	0.036221	0.0293568	11	66568361	0.00842135	2.15774e-146	33822	0.0172072	592.136	492.353	663.865
Pro-cathepsin H [Cleaved into: Cathepsin H mini chain; Cathepsin H | Cardiometabolic	rs114131019	T	G	T	G	1.13029	0.00120197	0.0172486	78741809	0.986013	0.068564	15	78741809	0.0293263	1e-200	32979	0.0433119	1492.96	492.353	1485.47
Pro-cathepsin H [Cleaved into: Cathepsin H mini chain; Cathepsin H | Cardiometabolic	rs118019212	T	C	T	C	0.702014	-0.0178164	0.0270251	78847260	0.793162	0.0679478	15	78847260	0.0235722	6.79204e-195	32979	0.0259173	877.417	492.353	886.934
Pro-cathepsin H [Cleaved into: Cathepsin H mini chain; Cathepsin H | Cardiometabolic	rs140840125	A	C	A	C	1.31449	0.00243318	0.0150282	78848765	0.984592	0.125988	15	78848765	0.0317606	1e-200	32979	0.0511535	1777.83	492.353	1712.92
Pro-cathepsin H [Cleaved into: Cathepsin H mini chain; Cathepsin H | Cardiometabolic	rs143762923	C	T	C	T	0.278676	-0.110205	0.0265848	78872037	0.0950211	0.0660111	15	78872037	0.0237026	6.48336e-32	32979	0.00401939	133.082	492.353	138.232
Pro-cathepsin H [Cleaved into: Cathepsin H mini chain; Cathepsin H | Cardiometabolic	rs144430606	T	C	T	C	0.677098	-0.0726325	0.0182936	78966495	0.529192	0.115429	15	78966495	0.0313409	1.63682e-103	32979	0.016467	552.123	492.353	466.745
Pro-cathepsin H [Cleaved into: Cathepsin H mini chain; Cathepsin H | Cardiometabolic	rs191392179	T	C	T	C	-0.609067	0.00454324	0.0252542	78775616	0.935987	0.0565675	15	78775616	0.0250982	4.33511e-130	32979	0.0182635	613.481	492.353	588.905
Pro-cathepsin H [Cleaved into: Cathepsin H mini chain; Cathepsin H | Cardiometabolic	rs4389111	A	G	A	G	-1.06394	-0.0694507	0.978861	78829883	0.286837	0.0652067	15	78829883	0.0264966	1e-200	32979	0.0468457	1620.76	492.353	1612.33
Pro-cathepsin H [Cleaved into: Cathepsin H mini chain; Cathepsin H | Cardiometabolic	rs73467256	T	C	T	C	-0.323114	-0.0398169	0.015707	78686212	0.769169	0.13568	15	78686212	0.0306646	5.83176e-26	32979	0.00322819	106.801	492.353	111.029
Pro-cathepsin H [Cleaved into: Cathepsin H mini chain; Cathepsin H | Cardiometabolic	rs75926015	T	C	T	C	-0.219976	0.0474091	0.0166621	78947632	0.609676	0.0928615	15	78947632	0.0297808	1.50765e-13	32979	0.00158567	52.3737	492.353	54.5604
Pro-cathepsin H [Cleaved into: Cathepsin H mini chain; Cathepsin H | Cardiometabolic	rs77719589	T	C	T	C	1.03587	-0.00496515	0.0205131	78946314	0.925806	0.0533184	15	78946314	0.0268556	1e-200	32979	0.0431192	1486.02	492.353	1487.79
Pro-cathepsin H [Cleaved into: Cathepsin H mini chain; Cathepsin H | Cardiometabolic	rs80218258	A	G	A	G	-1.16205	-0.0327948	0.0230598	78950215	0.668629	0.0766178	15	78950215	0.0270231	1e-200	32979	0.060842	2136.37	492.353	1849.18
Cathepsin O | Inflammation	rs12647431	T	C	T	C	0.0488641	0.00763657	0.57017	155856726	0.759897	0.0249876	4	155856726	0.00749214	6.93426e-11	34049	0.00117034	39.8931	492.353	42.5371
Cathepsin O | Inflammation	rs2334114	A	C	A	C	-0.218357	0.0460236	0.213307	155935041	0.148297	0.0318376	4	155935041	0.00905252	1.49968e-128	34049	0.016002	553.681	492.353	581.829
Cathepsin S | Neurology	rs114221421	A	G	A	G	0.237257	-0.103635	0.0269946	150754083	0.294282	0.098815	1	150754083	0.0265254	3.73594e-19	26225	0.00295706	77.773	492.353	80.0045
Cathepsin S | Neurology	rs114413720	T	C	T	C	-0.350056	0.115841	0.00544193	150363880	0.479968	0.163998	1	150363880	0.0619256	1.57819e-08	26225	0.00132644	34.8295	492.353	31.9547
Cathepsin S | Neurology	rs138605093	A	G	A	G	0.250103	-0.0388048	0.018989	151112503	0.735252	0.114757	1	151112503	0.0325214	1.46656e-14	26225	0.00233047	61.2547	492.353	59.1425
Cathepsin S | Neurology	rs138914578	A	G	A	G	0.379206	0.0903074	0.00749175	150415449	0.292755	0.0858357	1	150415449	0.0495697	2.01048e-14	26225	0.00213844	56.1966	492.353	58.5218
Cathepsin S | Neurology	rs148634917	G	A	G	A	0.263672	-0.00123074	0.0185827	150943746	0.989311	0.0918631	1	150943746	0.0316139	7.40457e-17	26225	0.00253583	66.6662	492.353	69.562
Cathepsin S | Neurology	rs72700829	T	C	T	C	-0.675714	-0.124229	0.0699862	150567705	0.0155751	0.0513612	1	150567705	0.0166563	1e-200	26225	0.0594371	1657.11	492.353	1645.77
Cathepsin L2 | Oncology	rs10820362	A	G	A	G	-0.120797	-0.118406	0.0652869	96323665	0.0127562	0.047543	9	96323665	0.0144729	7.03396e-17	33840	0.00178093	60.3706	492.353	69.6628
Cathepsin L2 | Oncology	rs10979490	A	G	A	G	-0.204669	0.0544333	0.0112052	96897589	0.256771	0.0479988	9	96897589	0.0346223	3.39055e-09	33840	0.000928239	31.4389	492.353	34.9456
Cathepsin L2 | Oncology	rs12686511	T	C	T	C	0.256728	0.0137705	0.206793	97146762	0.628922	0.028496	9	97146762	0.00879989	4.14e-187	33840	0.0216221	747.82	492.353	851.122
Cathepsin L2 | Oncology	rs144388525	A	C	A	C	0.222061	0.0185737	0.0196138	97003690	0.835793	0.0896076	9	97003690	0.0264578	4.73696e-17	33840	0.00189642	64.2928	492.353	70.4429
Cathepsin Z | Cardiometabolic	rs143309663	T	C	T	C	0.177932	0.0574824	0.016064	58996894	0.651899	0.12742	20	58996894	0.0298789	2.59908e-09	33681	0.00100083	33.7406	492.353	35.4633
Cathepsin Z | Cardiometabolic	rs148370779	T	C	T	C	-1.69956	0.077398	0.00977091	59027157	0.549217	0.129226	20	59027157	0.0376665	1e-200	33681	0.0558951	1993.94	492.353	2035.93
Spliceosome-associated protein CWC15 homolog | Oncology_II	rs16921241	G	A	G	A	-0.0577482	-0.0165749	0.682452	94974645	0.515746	0.0255031	11	94974645	0.00807839	8.77405e-13	33600	0.0014454	48.6329	492.353	51.1007
Fractalkine | Neurology	rs683544	T	C	T	C	-0.212176	-0.0423239	0.572668	57374866	0.087696	0.0247845	16	57374866	0.00762524	2.13304e-170	33436	0.0220339	753.278	492.353	774.258
Fractalkine | Neurology	rs78751841	G	A	G	A	0.12509	-0.0510107	0.0281732	57149362	0.552502	0.0858743	16	57149362	0.0225673	2.97345e-08	33436	0.000856841	28.6722	492.353	30.7246
Fractalkine | Neurology	rs8052631	A	G	A	G	-0.150871	-0.200603	0.951092	57133318	0.000222654	0.0543371	16	57133318	0.017548	8.13767e-18	33436	0.0021176	70.9501	492.353	73.919
Coxsackievirus and adenovirus receptor | Inflammation	rs2849900	C	T	C	T	-0.123515	-0.0290191	0.668064	17563801	0.261552	0.0258469	21	17563801	0.00784562	7.6454e-56	33657	0.00676615	229.266	492.353	247.848
Coxsackievirus and adenovirus receptor | Inflammation	rs9978504	C	T	C	T	-0.0423696	-0.0099948	0.526243	17444740	0.681212	0.0243295	21	17444740	0.0073969	1.01606e-08	33657	0.000895119	30.1522	492.353	32.8102
Growth-regulated alpha protein | Inflammation	rs114862057	T	C	T	C	0.35349	-0.196105	0.0196434	74102925	0.0833777	0.113263	4	74102925	0.0273692	3.67451e-38	33650	0.00481266	162.719	492.353	166.813
Growth-regulated alpha protein | Inflammation	rs115214168	T	C	T	C	0.92692	-0.0951246	0.0290704	73832401	0.269062	0.0860682	4	73832401	0.0232045	1e-200	33650	0.0485013	1715.16	492.353	1595.66
Growth-regulated alpha protein | Inflammation	rs147508818	A	G	A	G	0.263018	-0.103292	0.0128115	74172705	0.342165	0.10874	4	74172705	0.0359971	2.73905e-13	33650	0.00174985	58.9822	492.353	53.387
Growth-regulated alpha protein | Inflammation	rs148746966	G	A	G	A	0.314137	-0.0694642	0.0234441	74169654	0.58669	0.127776	4	74169654	0.0252705	1.77419e-35	33650	0.00451855	152.73	492.353	154.529
Growth-regulated alpha protein | Inflammation	rs61710848	C	A	C	A	0.503442	0.0378982	0.0211616	73848114	0.803997	0.152706	4	73848114	0.026733	4.11055e-79	33650	0.0105	357.052	492.353	354.653
Growth-regulated alpha protein | Inflammation	rs72649177	C	T	C	T	0.251896	0.117971	0.0083746	73707579	0.244677	0.101404	4	73707579	0.0434339	6.65028e-09	33650	0.00105386	35.4978	492.353	33.6345
Growth-regulated alpha protein | Inflammation	rs74451052	G	A	G	A	-0.250231	0.0438825	0.0699885	73720891	0.371351	0.0490887	4	73720891	0.0154051	2.48714e-59	33650	0.00815131	276.529	492.353	263.848
Growth-regulated alpha protein | Inflammation	rs77675911	A	G	A	G	-0.158492	0.0414769	0.0207321	73893146	0.677021	0.0995766	4	73893146	0.026659	2.76185e-09	33650	0.00101997	34.3552	492.353	35.3449
C-X-C motif chemokine 10 | Inflammation	rs143799975	G	A	G	A	0.328441	0.103303	0.0114836	75885862	0.468994	0.142661	4	75885862	0.0336655	1.7382e-22	33848	0.0024491	83.0958	492.353	95.1798
C-X-C motif chemokine 11 | Neurology	rs11727191	T	C	T	C	-0.275201	-0.0361987	0.0208755	76501947	0.850633	0.192228	4	76501947	0.026116	5.79429e-26	33962	0.00309603	105.468	492.353	111.042
C-X-C motif chemokine 11 | Neurology	rs143655258	C	T	C	T	0.362378	-0.060391	0.00921618	76179654	0.596207	0.113975	4	76179654	0.03879	9.44931e-21	33962	0.00239819	81.6383	492.353	87.2738
C-X-C motif chemokine 11 | Neurology	rs35170645	G	A	G	A	-0.224373	0.000189083	0.513606	76043803	0.993792	0.0243021	4	76043803	0.00748791	2.83139e-197	33962	0.025153	876.235	492.353	897.883
Stromal cell-derived factor 1 | Inflammation	rs11239028	T	C	T	C	0.195376	0.0372647	0.338507	44387717	0.151293	0.0259688	10	44387717	0.00810884	2.8774e-128	33084	0.0170949	575.368	492.353	580.53
Stromal cell-derived factor 1 | Inflammation	rs117874844	T	C	T	C	0.156039	-0.0299948	0.0285183	44630270	0.647879	0.0656758	10	44630270	0.0230284	1.23595e-11	33084	0.00134913	44.6923	492.353	45.9133
Stromal cell-derived factor 1 | Inflammation	rs72790881	A	C	A	C	0.181506	-0.0372161	0.026145	44431213	0.709702	0.0999745	10	44431213	0.0241119	5.16535e-14	33084	0.00167763	55.5925	492.353	56.6655
C-X-C motif chemokine 13 | Neurology	rs2053526	G	A	G	A	-0.054512	0.0600851	0.397441	77504875	0.0130497	0.0242044	4	77504875	0.00770465	1.49211e-12	33962	0.00142327	48.403	492.353	50.0586
C-X-C motif chemokine 14 | Inflammation	rs60002745	G	A	G	A	0.0571575	-0.0163965	0.235877	135694135	0.582564	0.0298311	5	135694135	0.00836839	8.48203e-12	33084	0.00117767	39.0058	492.353	46.6512
C-X-C motif chemokine 16 | Cardiometabolic	rs9890937	A	G	A	G	0.0997583	-0.0212852	0.630072	4757213	0.383825	0.0244413	17	4757213	0.00755928	9.15588e-40	34023	0.00463912	158.563	492.353	174.156
C-X-C motif chemokine 17 | Inflammation	rs11668599	G	A	G	A	0.117925	0.0310419	0.0780617	42450984	0.496404	0.0456392	19	42450984	0.0123771	1.60768e-21	34049	0.00200162	68.2858	492.353	90.7766
C-X-C motif chemokine 5 | Cardiometabolic	rs2367549	G	A	G	A	-0.0968351	0.0294567	0.06456	74222023	0.499332	0.0436046	4	74222023	0.0159188	1.17899e-09	33558	0.0011326	38.0485	492.353	37.0037
C-X-C motif chemokine 5 | Cardiometabolic	rs560601467	G	T	G	T	0.252385	0.00743802	0.0119478	74445503	0.926538	0.0806714	4	74445503	0.0345591	2.81449e-13	33558	0.00150392	50.5416	492.353	53.3338
C-X-C motif chemokine 5 | Cardiometabolic	rs56078309	A	G	A	G	0.494705	0.000382799	0.0948587	73870463	0.99305	0.0439435	4	73870463	0.0125779	1e-200	33558	0.0420258	1472.08	492.353	1546.95
C-X-C motif chemokine 6 | Inflammation	rs10031141	G	A	G	A	0.46201	0.0129725	0.405177	73728326	0.604731	0.0250623	4	73728326	0.00780562	1e-200	34049	0.102888	3904.79	492.353	3503.39
C-X-C motif chemokine 6 | Inflammation	rs1534450	C	A	C	A	0.0643539	0.0382705	0.427694	73149092	0.113038	0.0241502	4	73149092	0.00759633	2.41824e-17	34049	0.00202741	69.1674	492.353	71.7699
C-X-C motif chemokine 6 | Inflammation	rs57952055	A	G	A	G	0.0661034	0.034547	0.234161	74405639	0.177405	0.0256134	4	74405639	0.00883852	7.48859e-14	34049	0.00156722	53.4429	492.353	55.9356
Interleukin-8 | Cardiometabolic	rs13138765	C	T	C	T	-0.0538504	-0.0218391	0.559255	73746303	0.37612	0.0246751	4	73746303	0.00745207	4.96592e-13	33374	0.00142957	47.7759	492.353	52.2185
Interleukin-8 | Cardiometabolic	rs79656070	T	C	T	C	-0.172524	0.0897411	0.0541113	73725611	0.14087	0.0609422	4	73725611	0.0167324	6.29796e-25	33374	0.00304689	101.992	492.353	106.312
Interleukin-8 | Inflammation	rs11730284	A	C	A	C	-0.0532458	-0.0221109	0.558668	73751937	0.370131	0.0246711	4	73751937	0.00750995	1.34091e-12	32624	0.00139804	45.6707	492.353	50.2686
Interleukin-8 | Inflammation	rs74468557	A	G	A	G	-0.173298	0.0874054	0.0543506	73725686	0.151486	0.0609393	4	73725686	0.016843	7.89769e-25	32624	0.00308711	101.019	492.353	105.864
Interleukin-8 | Neurology	rs13138765	C	T	C	T	-0.0540719	-0.0218391	0.558904	73746303	0.37612	0.0246751	4	73746303	0.00752126	6.51628e-13	32612	0.0014416	47.0783	492.353	51.6847
Interleukin-8 | Neurology	rs80154360	G	A	G	A	-0.174002	0.0933071	0.054596	73725360	0.124557	0.0607498	4	73725360	0.016762	3.03389e-25	32612	0.00312548	102.241	492.353	107.76
Interleukin-8 | Oncology	rs11730284	A	C	A	C	-0.0539653	-0.0221109	0.559206	73751937	0.370131	0.0246711	4	73751937	0.00741233	3.3266e-13	33451	0.00143571	48.0921	492.353	53.0053
Interleukin-8 | Oncology	rs74468557	A	G	A	G	-0.180273	0.0874054	0.0543904	73725686	0.151486	0.0609393	4	73725686	0.0166288	2.2009e-27	33451	0.00334292	112.192	492.353	117.528
C-X-C motif chemokine 9 | Inflammation	rs13118503	T	C	T	C	-0.149477	0.0243756	0.241048	75939317	0.363872	0.0268451	4	75939317	0.00804664	4.98999e-77	33848	0.00817517	278.977	492.353	345.08
NADH-cytochrome b5 reductase 2 | Oncology_II	rs10839812	C	T	C	T	-0.141229	-0.00608085	0.471907	7564304	0.800508	0.0240645	11	7564304	0.00756018	7.11869e-78	33438	0.00994133	335.736	492.353	348.966
Cytokine-like protein 1 | Cardiometabolic_II	rs114048005	T	C	T	C	0.514116	-0.0271898	0.0181278	5032894	0.825184	0.123096	4	5032894	0.0285805	2.40326e-72	33924	0.00940919	322.21	492.353	323.581
Cytokine-like protein 1 | Cardiometabolic_II	rs114280118	C	T	C	T	0.541287	-0.193865	0.010741	4999244	0.269333	0.175507	4	4999244	0.0356748	5.3555e-52	33924	0.00622644	212.537	492.353	230.214
Cytokine-like protein 1 | Cardiometabolic_II	rs114743484	G	A	G	A	0.189289	-0.181406	0.0153101	5086873	0.196163	0.140346	4	5086873	0.0307973	7.93213e-10	33924	0.00108033	36.6867	492.353	37.7768
Cytokine-like protein 1 | Cardiometabolic_II	rs11722554	A	G	A	G	-1.31722	0.0340001	0.0379377	5015156	0.484269	0.0486096	4	5015156	0.0188905	1e-200	33924	0.126655	4919.45	492.353	4862.17
Cytokine-like protein 1 | Cardiometabolic_II	rs140416734	T	C	T	C	0.268805	-0.0352912	0.0248188	4995440	0.592827	0.0659966	4	4995440	0.0235834	4.27464e-30	33924	0.00349761	119.062	492.353	129.916
Cytokine-like protein 1 | Cardiometabolic_II	rs34727841	A	G	A	G	-0.0590602	-0.0182125	0.33558	4784874	0.492638	0.0265442	4	4784874	0.00768992	1.58818e-14	33924	0.00155546	52.8465	492.353	58.9856
Dystroglycan | Inflammation	rs11711536	T	C	T	C	0.0595172	0.0041546	0.304806	49353807	0.864881	0.0244152	3	49353807	0.00816607	3.13762e-13	33848	0.00150122	50.8867	492.353	53.1201
Death-associated protein kinase 2 | Inflammation_II	rs1380841	C	T	C	T	0.321141	-0.0219342	0.397335	63969713	0.375536	0.0247523	15	63969713	0.0077976	1e-200	32981	0.0493917	1713.52	492.353	1696.17
Death-associated protein kinase 2 | Inflammation_II	rs138881558	A	G	A	G	-0.150993	-0.121728	0.0246225	64429519	0.11912	0.0781071	15	64429519	0.024957	1.4472e-09	32981	0.00109509	36.1545	492.353	36.604
Death-associated protein kinase 2 | Inflammation_II	rs512127	G	T	G	T	0.158026	0.257166	0.981834	64513956	0.0256	0.115206	15	64513956	0.0285984	3.28163e-08	32981	0.000890809	29.4042	492.353	30.5333
Death-associated protein kinase 2 | Inflammation_II	rs71394560	T	C	T	C	-0.17623	-0.204543	0.0244362	64474455	0.019215	0.0873615	15	64474455	0.0247523	1.08118e-12	32981	0.00148074	48.9058	492.353	50.6907
Death-associated protein kinase 2 | Inflammation_II	rs72748948	T	C	T	C	-0.105173	0.0182242	0.0781155	63380726	0.745475	0.0561416	15	63380726	0.0145212	4.39643e-13	32981	0.00159313	52.6238	492.353	52.457
Death-associated protein kinase 2 | Inflammation_II	rs75205705	T	C	T	C	0.150846	0.0649714	0.0269107	63183740	0.415995	0.0798774	15	63183740	0.0238229	2.42064e-10	32981	0.00119172	39.3487	492.353	40.0939
Dual adapter for phosphotyrosine and 3-phosphotyrosine and 3-phosphoinositide | Inflammation	rs7688733	G	A	G	A	-0.0998252	0.0391333	0.477704	99831495	0.105382	0.0241667	4	99831495	0.00754748	6.18728e-40	33657	0.00497263	168.19	492.353	174.935
Aspartate--tRNA ligase, cytoplasmic | Neurology	rs145152200	T	G	T	G	-0.414842	0.237807	0.00430056	135680620	0.102378	0.145587	2	135680620	0.0576569	6.24597e-13	33375	0.00147383	49.2589	492.353	51.7682
Aspartate--tRNA ligase, cytoplasmic | Neurology	rs2304371	A	G	A	G	-0.0889138	0.0119652	0.874172	135803987	0.710598	0.0322467	2	135803987	0.0113316	4.27661e-15	33375	0.00173917	58.1425	492.353	61.5681
Dopamine beta-hydroxylase | Inflammation_II	rs10821537	G	A	G	A	-0.332258	-0.0146301	0.637049	133621702	0.568894	0.0256812	9	133621702	0.00848222	1e-200	33916	0.0510507	1824.47	492.353	1534.38
Dopamine beta-hydroxylase | Inflammation_II	rs148652520	T	C	T	C	0.257539	0.0117736	0.065309	133818095	0.862883	0.0681714	9	133818095	0.0163601	7.80369e-56	33916	0.00809761	276.864	492.353	247.807
Dopamine beta-hydroxylase | Inflammation_II	rs2027963	G	T	G	T	0.212741	-0.030822	0.587787	133719074	0.215408	0.0248799	9	133719074	0.0076919	2.24905e-168	33916	0.0219318	760.473	492.353	764.954
Dopamine beta-hydroxylase | Inflammation_II	rs2519144	A	G	A	G	-0.363355	0.0458072	0.397531	133646805	0.0603518	0.0243887	9	133646805	0.00785921	1e-200	33916	0.0632409	2289.54	492.353	2137.49
Dopamine beta-hydroxylase | Inflammation_II	rs62574238	A	G	A	G	0.157425	-0.0303715	0.138978	133574956	0.56772	0.0531517	9	133574956	0.0119822	1.98838e-39	33916	0.00593113	202.349	492.353	172.613
Dopamine beta-hydroxylase | Inflammation_II	rs647564	C	A	C	A	-0.132711	-0.0263176	0.723213	133747118	0.372881	0.0295342	9	133747118	0.00845389	1.55489e-55	33916	0.00705108	240.828	492.353	246.434
Acyl-CoA-binding protein | Neurology	rs116099306	A	G	A	G	-0.187786	-0.0173402	0.0244423	119507836	0.857155	0.0963362	2	119507836	0.024648	2.56212e-14	33507	0.00168171	56.4407	492.353	58.0448
Acyl-CoA-binding protein | Neurology	rs141459998	G	A	G	A	0.244632	-0.0976737	0.0239774	119481960	0.353312	0.105231	2	119481960	0.0259191	3.78879e-21	33507	0.00280103	94.1123	492.353	89.0813
Acyl-CoA-binding protein | Neurology	rs150656546	A	G	A	G	-0.0904263	-0.00739846	0.0713877	120196738	0.867895	0.0444799	2	120196738	0.014677	7.22504e-10	33507	0.00108412	36.3629	492.353	37.959
Acyl-CoA-binding protein | Neurology	rs72833212	G	T	G	T	-0.326142	-0.0644496	0.20501	119378891	0.0457741	0.0322656	2	119378891	0.00941493	1e-200	33507	0.0346721	1203.41	492.353	1199.99
Drebrin | Inflammation_II	rs2544809	C	T	C	T	-0.046919	0.00487791	0.565795	177458498	0.840287	0.0242049	5	177458498	0.00759549	6.52424e-10	32981	0.00108164	35.7099	492.353	38.158
Drebrin-like protein | Inflammation	rs7799945	G	A	G	A	0.057692	-0.0364888	0.327059	44070203	0.163644	0.0261959	7	44070203	0.0079418	3.74887e-13	33848	0.00146509	49.6602	492.353	52.7708
Discoidin, CUB and LCCL domain-containing protein 2 | Oncology	rs12487717	A	G	A	G	-1.09115	0.0351449	0.0130819	98886163	0.907609	0.302831	3	98886163	0.0321138	1e-200	33822	0.0307433	1072.72	492.353	1154.48
Discoidin, CUB and LCCL domain-containing protein 2 | Oncology	rs73136073	G	A	G	A	0.119782	-0.00889603	0.0379011	98798841	0.901456	0.0718453	3	98798841	0.0190591	3.28367e-10	33822	0.00104637	35.4252	492.353	39.4983
Discoidin, CUB and LCCL domain-containing protein 2 | Oncology	rs79795371	A	G	A	G	-0.506791	-0.0790109	0.050498	98944128	0.106644	0.0489698	3	98944128	0.0164561	1e-200	33822	0.0246296	854.008	492.353	948.427
Netrin receptor DCC | Neurology_II	rs16953485	T	G	T	G	0.050662	0.00689801	0.30678	51526320	0.790812	0.026005	18	51526320	0.00820606	6.6696e-10	33017	0.00109167	36.081	492.353	38.1149
Netrin receptor DCC | Neurology_II	rs9807459	A	G	A	G	0.246506	-0.0397532	0.306941	51955366	0.156033	0.028024	18	51955366	0.00825123	4.14e-196	33017	0.0258529	876.187	492.353	892.519
Decorin | Cardiometabolic	rs7954702	C	T	C	T	-0.0935049	-0.041083	0.0645558	91137089	0.469569	0.0568087	12	91137089	0.0145174	1.18782e-10	33043	0.00105597	34.9272	492.353	41.485
Deoxycytidylate deaminase | Inflammation_II	rs77117056	A	G	A	G	0.0527865	0.0181397	0.357479	183034343	0.462453	0.0246861	4	183034343	0.00787017	1.98427e-11	33187	0.00128001	42.5316	492.353	44.986
L-xylulose reductase | Oncology	rs4482345	A	G	A	G	0.0816175	-0.00164872	0.400817	82195043	0.945706	0.0242104	17	82195043	0.00722669	1.4067e-29	33822	0.00319965	108.559	492.353	127.552
Dimethylarginine dimethylaminohydrolase 1 | Oncology	rs11161622	C	T	C	T	0.0828288	-0.0245603	0.366443	85490908	0.316064	0.0244971	1	85490908	0.00786165	5.90745e-26	33533	0.00318555	107.156	492.353	111.003
Dimethylarginine dimethylaminohydrolase 1 | Oncology	rs1498374	T	C	T	C	-0.186237	-0.0172758	0.206692	85321651	0.550346	0.028926	1	85321651	0.0092604	5.89794e-90	33533	0.0113744	385.782	492.353	404.457
Aromatic-L-amino-acid decarboxylase | Cardiometabolic	rs117912838	T	C	T	C	0.139301	-0.165499	0.0359089	50414236	0.077236	0.0936637	7	50414236	0.0203525	7.67892e-12	33628	0.00134356	45.2395	492.353	46.846
Aromatic-L-amino-acid decarboxylase | Cardiometabolic	rs12113897	G	A	G	A	-1.26411	-0.0811351	0.0175793	50409038	0.456696	0.109009	7	50409038	0.0287194	1e-200	33628	0.0551949	1964.41	492.353	1937.4
Aromatic-L-amino-acid decarboxylase | Cardiometabolic	rs2167368	A	G	A	G	-0.174504	0.0445613	0.0436976	50553732	0.525759	0.0702313	7	50553732	0.0184916	3.83972e-21	33628	0.00254503	85.7977	492.353	89.0557
Aromatic-L-amino-acid decarboxylase | Cardiometabolic	rs7791875	T	C	T	C	0.232072	-0.0228025	0.093878	50503190	0.654529	0.0509577	7	50503190	0.0129773	1.60214e-71	33628	0.00916275	310.956	492.353	319.799
Protein DDI1 homolog 2 | Inflammation_II	rs41270291	A	G	A	G	-0.264148	-0.0380583	0.0112695	15667756	0.85317	0.205637	1	15667756	0.034661	2.51942e-14	33187	0.00155492	51.6803	492.353	58.0781
Epithelial discoidin domain-containing receptor 1 | Neurology	rs1819786	A	C	A	C	0.135279	0.126337	0.226984	31001527	8.46603e-07	0.0256558	6	31001527	0.00876877	1.07103e-53	33962	0.00642206	219.503	492.353	238.004
Epithelial discoidin domain-containing receptor 1 | Neurology	rs2255314	G	A	G	A	0.106015	-0.215812	0.112366	31054577	8.35545e-08	0.0402689	6	31054577	0.0116514	9.12011e-20	33962	0.00224199	76.309	492.353	82.7901
Epithelial discoidin domain-containing receptor 1 | Neurology	rs3094110	T	C	T	C	-0.298683	-0.0952313	0.594831	30831266	8.5424e-05	0.0242402	6	30831266	0.00758748	1e-200	33962	0.0430012	1525.94	492.353	1549.62
D-dopachrome decarboxylase | Cardiometabolic_II	rs1006771	T	G	T	G	-0.20559	-0.0181391	0.64503	23971817	0.494434	0.0265473	22	23971817	0.00766121	1.25603e-158	33924	0.0193556	669.538	492.353	720.127
D-dopachrome decarboxylase | Cardiometabolic_II	rs17004186	T	C	T	C	-0.12895	0.0764392	0.0336795	23919828	0.257669	0.0675307	22	23919828	0.020469	2.98112e-10	33924	0.00108233	36.7546	492.353	39.6871
Antiviral innate immune response receptor RIG-I | Oncology	rs1133071	G	A	G	A	0.28884	0.0611114	0.298761	32455676	0.0201669	0.0263045	9	32455676	0.00832598	1e-200	32907	0.034957	1191.93	492.353	1203.49
Antiviral innate immune response receptor RIG-I | Oncology	rs77597613	G	A	G	A	-0.136591	0.0462232	0.0317714	32294452	0.56729	0.0808031	9	32294452	0.0218547	4.10506e-10	32907	0.00114786	37.8137	492.353	39.062
2,4-dienoyl-CoA reductase, mitochondrial | Inflammation	rs117462290	G	A	G	A	-0.163638	0.097008	0.0260273	90155407	0.106142	0.0600379	8	90155407	0.0236612	4.64943e-12	33657	0.00135761	45.7524	492.353	47.8294
2,4-dienoyl-CoA reductase, mitochondrial | Inflammation	rs542474823	G	T	G	T	-0.220252	-0.127835	0.0105379	90085415	0.35666	0.138688	8	90085415	0.039056	1.70651e-08	33657	0.00101163	34.081	492.353	31.8027
Neutrophil defensin 1 | Cardiometabolic	rs4332159	A	G	A	G	0.183659	0.0164678	0.939676	7025327	0.819528	0.0721792	8	7025327	0.0160377	2.30462e-30	32978	0.00382404	126.586	492.353	131.142
Beta-defensin 104 | Neurology_II	rs183772362	T	C	T	C	0.399541	-0.0842805	0.0305778	7385494	0.48452	0.120564	8	7385494	0.0210443	2.24027e-80	32867	0.00946394	314.004	492.353	360.457
Beta-defensin 104 | Neurology_II	rs370953550	A	G	A	G	-0.154702	-0.0298259	0.0762446	7298721	0.514611	0.0457682	8	7298721	0.0161952	1.26794e-21	32867	0.00337123	111.17	492.353	91.2471
Beta-defensin 4A | Oncology	rs117797877	T	C	T	C	0.232609	0.0339235	0.0242995	8307070	0.545674	0.0561411	8	8307070	0.02599	3.55713e-19	33218	0.00256565	85.4397	492.353	80.1015
Beta-defensin 4A | Oncology	rs190536783	C	A	C	A	-0.231606	-0.109815	0.0186987	8255130	0.166151	0.0793073	8	8255130	0.0275564	4.28549e-17	33218	0.00196854	65.5159	492.353	70.6406
Beta-defensin 4A | Oncology	rs78566330	G	A	G	A	-0.17247	-0.215403	0.0286445	8527564	0.0861609	0.125526	8	8527564	0.0224443	1.53745e-14	33218	0.0016553	55.0736	492.353	59.0493
Dehydrogenase/reductase SDR family member 4-like 2 | Neurology_II	rs146691898	G	A	G	A	-0.651476	0.0519107	0.0522648	24008733	0.55113	0.0870885	14	24008733	0.0171713	1e-200	33853	0.0420459	1485.76	492.353	1439.43
Dehydrogenase/reductase SDR family member 4-like 2 | Neurology_II	rs1885806	A	G	A	G	-0.298986	0.071971	0.0368189	23965877	0.35652	0.0780582	14	23965877	0.0202594	2.73905e-49	33853	0.00634031	215.995	492.353	217.795
Dehydrogenase/reductase SDR family member 4-like 2 | Neurology_II	rs189126740	A	G	A	G	0.215061	0.0692641	0.0248755	24010055	0.363994	0.0763004	14	24010055	0.0264696	4.48023e-16	33853	0.00224381	76.1259	492.353	66.0129
Dickkopf-related protein 1 | Neurology	rs1159798	C	A	C	A	0.100784	0.0119237	0.779577	52652733	0.671867	0.0281492	10	52652733	0.00896489	2.53338e-29	33962	0.00349083	118.964	492.353	126.384
Dickkopf-related protein 1 | Neurology	rs7097068	G	T	G	T	-0.102764	0.0270173	0.434695	52360120	0.26825	0.0244036	10	52360120	0.0075648	4.94652e-42	33962	0.00519014	177.177	492.353	184.539
Dickkopf-related protein 3 | Cardiometabolic	rs10734190	C	T	C	T	0.274257	0.0264988	0.842512	11980040	0.39534	0.0311761	11	11980040	0.00991132	1.55597e-168	34090	0.0199604	694.268	492.353	765.689
Dickkopf-related protein 3 | Cardiometabolic	rs11022114	A	G	A	G	0.372418	-0.0226585	0.315324	12017327	0.371587	0.0253591	11	12017327	0.00775873	1e-200	34090	0.0598871	2171.48	492.353	2303.99
Dickkopf-related protein 4 | Neurology	rs77203322	C	T	C	T	-0.54982	-0.0118921	0.0498367	42289646	0.915741	0.112402	8	42289646	0.0170318	1e-200	33370	0.0286298	983.477	492.353	1042.13
Dickkopf-like protein 1 | Oncology	rs1175814	T	C	T	C	0.429724	-0.0218362	0.29292	49234757	0.418578	0.0269952	19	49234757	0.00817621	1e-200	33533	0.0764939	2777.37	492.353	2762.33
Dickkopf-like protein 1 | Oncology	rs143005749	A	G	A	G	-0.441521	-0.042404	0.0219451	49485096	0.715918	0.11652	19	49485096	0.0258941	3.43321e-65	33533	0.00836823	282.963	492.353	290.738
Dickkopf-like protein 1 | Oncology	rs150032686	C	T	C	T	-0.884458	-0.106525	0.0325081	49278551	0.130341	0.070418	19	49278551	0.0212703	1e-200	33533	0.0492066	1735.34	492.353	1729.05
Dickkopf-like protein 1 | Oncology	rs183382087	G	T	G	T	0.273411	0.0685157	0.0241731	49481871	0.225844	0.0565715	19	49481871	0.0253433	3.90931e-27	33533	0.00352669	118.672	492.353	116.387
Dickkopf-like protein 1 | Oncology	rs187826563	A	G	A	G	0.47069	0.0271597	0.00882217	49083555	0.762091	0.0897139	19	49083555	0.0404509	2.70085e-31	33533	0.0038746	130.425	492.353	135.398
Dickkopf-like protein 1 | Oncology	rs7247379	G	A	G	A	0.47928	-0.177088	0.0212595	49209487	0.0398722	0.0861712	19	49209487	0.0269189	6.51178e-71	33533	0.00955937	323.629	492.353	317.003
Dickkopf-like protein 1 | Oncology	rs73046787	C	T	C	T	-0.362997	-0.427428	0.00894641	49094757	0.0455649	0.213778	19	49094757	0.0395417	4.30626e-20	33533	0.00233659	78.5316	492.353	84.2743
Dickkopf-like protein 1 | Oncology	rs73066912	A	G	A	G	-0.914274	0.0775723	0.0170715	49356703	0.304727	0.0755808	19	49356703	0.0290715	1e-200	33533	0.0280528	967.788	492.353	989.049
Dickkopf-like protein 1 | Oncology	rs75580952	A	G	A	G	-0.119478	-0.0461318	0.038902	49011432	0.511002	0.070186	19	49011432	0.0191354	4.27061e-10	33533	0.00106744	35.8307	492.353	38.9853
Protein delta homolog 1 | Cardiometabolic	rs559550905	C	A	C	A	-0.256602	-0.0417107	0.0125916	100569204	0.671763	0.0984369	14	100569204	0.0359122	8.98256e-13	34090	0.0016373	55.9038	492.353	51.0547
Protein delta homolog 1 | Cardiometabolic	rs72698753	G	T	G	T	0.243408	0.0216147	0.0169338	100783206	0.862857	0.125129	14	100783206	0.0302647	8.79427e-16	34090	0.00197259	67.3746	492.353	64.684
Protein delta homolog 1 | Cardiometabolic	rs8006440	C	T	C	T	0.159844	-0.14785	0.956707	100750068	0.0073404	0.0551474	14	100750068	0.0179259	4.79402e-19	34090	0.00211651	72.3004	492.353	79.5116
Protein delta homolog 1 | Cardiometabolic	rs8008285	C	T	C	T	-0.424984	-0.0298202	0.149624	100680177	0.349668	0.0318853	14	100680177	0.01031	1e-200	34090	0.0459608	1642.19	492.353	1699.13
Delta-like protein 1 | Oncology	rs2747759	C	T	C	T	0.146596	0.0508587	0.942038	170284642	0.175431	0.0375353	6	170284642	0.0159232	3.37132e-20	33822	0.00234685	79.5573	492.353	84.7586
Delta-like protein 1 | Oncology	rs78605788	A	G	A	G	-0.0909463	-0.045626	0.0704316	170041664	0.361061	0.0499548	6	170041664	0.014488	3.44334e-10	33822	0.00108305	36.6685	492.353	39.4052
Delta-like protein 1 | Oncology	rs9356631	G	A	G	A	0.15688	-0.0455743	0.408903	170278382	0.0600385	0.024235	6	170278382	0.00739947	9.24698e-100	33822	0.0118972	407.207	492.353	449.504
Delta-like protein 1 | Oncology	rs9459966	A	G	A	G	-0.0606964	-0.0129846	0.309301	170176953	0.613872	0.0257349	6	170176953	0.00796103	2.45584e-14	33822	0.00157408	53.3192	492.353	58.1283
DnaJ homolog subfamily A member 4 | Neurology_II	rs11635166	T	C	T	C	0.156735	-0.0325164	0.178629	78246557	0.419066	0.0402409	15	78246557	0.00949318	3.09457e-61	33853	0.00720864	245.791	492.353	272.589
DnaJ homolog subfamily A member 4 | Neurology_II	rs7183765	T	C	T	C	0.0879226	-0.0272643	0.219252	78309312	0.347215	0.0290044	15	78309312	0.00878695	1.43384e-23	33853	0.00264658	89.8272	492.353	100.121
DnaJ homolog subfamily B member 1 | Oncology	rs11085896	C	A	C	A	-0.0537297	-0.00745957	0.605932	14541074	0.775199	0.0261207	19	14541074	0.00761558	1.72306e-12	33533	0.00137865	46.2913	492.353	49.7763
DnaJ homolog subfamily B member 14 | Oncology_II	rs55797991	T	C	T	C	-0.0691933	-0.0129077	0.14108	99850238	0.703816	0.0339521	4	99850238	0.0108786	2.01118e-10	33796	0.00116032	39.2573	492.353	40.4559
DnaJ homolog subfamily B member 6 | Inflammation_II	rs117701681	A	G	A	G	-0.112001	0.0428368	0.0427553	157255069	0.492742	0.0624487	7	157255069	0.0189706	3.5492e-09	32868	0.0010268	33.7816	492.353	34.8563
DnaJ homolog subfamily B member 6 | Inflammation_II	rs12668458	C	T	C	T	0.190996	0.015448	0.458314	157352780	0.52771	0.0244622	7	157352780	0.00775248	5.10505e-134	32868	0.018113	606.282	492.353	606.97
DnaJ homolog subfamily C member 21 | Neurology_II	rs35176895	C	T	C	T	-0.107348	0.0102005	0.441899	34930282	0.676111	0.0244162	5	34930282	0.00754932	6.92309e-46	33853	0.005684	193.509	492.353	202.196
Putative tyrosine-protein phosphatase auxilin | Cardiometabolic_II	rs7527768	G	A	G	A	0.0794664	0.00850688	0.584923	65292353	0.731526	0.0247944	1	65292353	0.00759324	1.24537e-25	33042	0.00306637	101.624	492.353	109.525
Delta and Notch-like epidermal growth factor-related receptor | Inflammation	rs11891954	A	G	A	G	0.0659431	-0.0347335	0.612644	229606808	0.152449	0.0242733	2	229606808	0.00765854	7.27947e-18	33593	0.00206389	69.4716	492.353	74.139
Delta and Notch-like epidermal growth factor-related receptor | Inflammation	rs12052464	G	T	G	T	-0.128764	0.00725857	0.542646	229659588	0.764534	0.0242331	2	229659588	0.00744122	4.37321e-67	33593	0.00822978	278.74	492.353	299.434
Delta and Notch-like epidermal growth factor-related receptor | Inflammation	rs17483170	T	C	T	C	0.0837993	0.0118136	0.458198	229340317	0.62486	0.02416	2	229340317	0.00744384	2.12569e-29	33593	0.00348662	117.529	492.353	126.732
Delta and Notch-like epidermal growth factor-related receptor | Inflammation	rs35032874	G	T	G	T	-0.147498	-0.0114724	0.295833	229444644	0.657667	0.025889	2	229444644	0.00826679	3.32124e-71	33593	0.0090641	307.257	492.353	318.345
Dynamin-1 | Oncology_II	rs140241011	C	A	C	A	-0.150796	0.0417043	0.0265727	128105410	0.647505	0.0912104	9	128105410	0.0243129	5.56481e-10	33796	0.00117638	39.8015	492.353	38.4686
Dynamin-1 | Oncology_II	rs3003572	A	G	A	G	-0.267004	0.0142037	0.981283	128209149	0.865184	0.0836604	9	128209149	0.0284331	5.96486e-21	33796	0.00261876	88.7308	492.353	88.1835
Dynamin-1 | Oncology_II	rs3003599	G	A	G	A	0.321361	-0.00937622	0.802861	128216902	0.745683	0.0289088	9	128216902	0.00947188	1e-200	33796	0.0326911	1142.1	492.353	1151.1
Dynamin-binding protein | Neurology	rs11190375	A	G	A	G	0.0451265	-0.032486	0.417122	100037190	0.223324	0.0266773	10	100037190	0.00755724	2.35375e-09	33436	0.000990225	33.14	492.353	35.6563
Dynamin-binding protein | Neurology	rs192603052	C	T	C	T	-0.286857	0.0585629	0.0142704	100430581	0.582559	0.106546	10	100430581	0.0330175	3.68723e-18	33436	0.00231502	77.58	492.353	75.4818
Aspartyl aminopeptidase | Neurology_II	rs11539909	G	T	G	T	-0.144797	-0.0222018	0.0302632	219386963	0.73829	0.066449	2	219386963	0.021646	2.24233e-11	33853	0.0012306	41.7085	492.353	44.747
2'-deoxynucleoside 5'-phosphate N-hydrolase 1 | Inflammation	rs115810157	A	G	A	G	-0.121875	0.0112704	0.0327938	42429731	0.859216	0.0635409	6	42429731	0.0211087	7.75461e-09	33785	0.000942259	31.8623	492.353	33.3354
2'-deoxynucleoside 5'-phosphate N-hydrolase 1 | Inflammation	rs183381951	A	G	A	G	-0.159886	-0.0567003	0.0350871	43715644	0.351825	0.060899	6	43715644	0.020406	4.67951e-15	33785	0.00173096	58.5783	492.353	61.3911
2'-deoxynucleoside 5'-phosphate N-hydrolase 1 | Inflammation	rs6458326	T	C	T	C	0.0693301	-0.013683	0.353663	43147935	0.594782	0.0257239	6	43147935	0.00774391	3.46418e-19	33785	0.00219747	74.4005	492.353	80.1536
2'-deoxynucleoside 5'-phosphate N-hydrolase 1 | Inflammation	rs77321231	T	C	T	C	-0.46033	0.0333203	0.104258	43232465	0.441814	0.0433218	6	43232465	0.0120757	1e-200	33785	0.0395786	1392.19	492.353	1453.16
Docking protein 2 | Cardiometabolic	rs67385415	C	T	C	T	0.0620101	-0.0122413	0.445862	21996222	0.613044	0.024205	8	21996222	0.00754282	2.01697e-16	33693	0.00190009	64.1377	492.353	67.5861
Dipeptidase 1 | Neurology	rs112264279	A	G	A	G	-0.669584	-0.0131707	0.0564917	89055961	0.792485	0.0500624	16	89055961	0.0168109	1e-200	33375	0.0477937	1675.08	492.353	1586.46
Dipeptidase 1 | Neurology	rs117204628	T	C	T	C	0.380212	-0.130202	0.032794	89966047	0.494759	0.1907	16	89966047	0.0211161	1.7559e-72	33375	0.00917054	308.881	492.353	324.208
Dipeptidase 1 | Neurology	rs117832232	G	A	G	A	0.499121	-0.652559	0.00782368	89779389	0.050451	0.3336	16	89779389	0.0441033	1.07994e-29	33375	0.0038676	129.575	492.353	128.077
Dipeptidase 1 | Neurology	rs117976521	A	C	A	C	0.176058	0.100038	0.0311576	89221073	0.244725	0.0859984	16	89221073	0.0215991	3.60496e-16	33375	0.00187137	62.5702	492.353	66.4416
Dipeptidase 1 | Neurology	rs118003289	A	G	A	G	0.401749	-0.569618	0.00459091	89551531	0.1596	0.405014	16	89551531	0.0593482	1.2936e-11	33375	0.00147516	49.3033	492.353	45.8242
Dipeptidase 1 | Neurology	rs180810406	T	C	T	C	0.390488	0.0248737	0.0121597	89531456	0.900736	0.199417	16	89531456	0.0365851	1.3555e-26	33375	0.00366315	122.7	492.353	113.922
Dipeptidase 1 | Neurology	rs181829527	T	C	T	C	0.438317	-0.0609855	0.0118419	89782157	0.821646	0.270532	16	89782157	0.0353129	2.23924e-35	33375	0.00449629	150.732	492.353	154.067
Dipeptidase 1 | Neurology	rs877579	C	T	C	T	-0.0875688	-0.00130443	0.777513	88704213	0.969836	0.0344966	16	88704213	0.00899783	2.19735e-22	33375	0.00265302	88.7749	492.353	94.716
Dipeptidase 2 | Oncology	rs145124960	T	C	T	C	-0.316055	-0.0409658	0.0188667	67413348	0.634235	0.0861034	16	67413348	0.0273158	5.81969e-31	33533	0.00369811	124.461	492.353	133.874
Dipeptidase 2 | Oncology	rs73594556	A	G	A	G	0.197946	0.0596743	0.113546	67891532	0.076929	0.0337374	16	67891532	0.0116247	5.08276e-65	33533	0.00788772	266.586	492.353	289.955
Inactive dipeptidyl peptidase 10 | Inflammation	rs17044932	A	G	A	G	0.14351	-0.00378786	0.287203	115732126	0.900357	0.030252	2	115732126	0.00822695	3.82737e-68	33657	0.00843236	286.204	492.353	304.289
Inactive dipeptidyl peptidase 10 | Inflammation	rs17355498	T	G	T	G	-0.261049	-0.0081625	0.495596	115180348	0.735755	0.0241866	2	115180348	0.00746081	1e-200	33657	0.0340706	1187.09	492.353	1224.26
Inactive dipeptidyl peptidase 10 | Inflammation	rs56754600	A	C	A	C	0.0571379	-0.0239475	0.488442	113674933	0.324559	0.0243089	2	113674933	0.0074311	1.48286e-14	33657	0.0016315	54.9978	492.353	59.1211
Inactive dipeptidyl peptidase 10 | Inflammation	rs72963097	T	C	T	C	-0.352348	-0.212918	0.0117795	116285596	0.365506	0.235289	2	116285596	0.0349098	5.92652e-24	33657	0.00289038	97.5576	492.353	101.871
Dipeptidyl peptidase 4 | Cardiometabolic	rs13015258	G	T	G	T	-0.228501	0.036938	0.621154	162074215	0.128533	0.0243027	2	162074215	0.00750186	1e-200	33038	0.0245736	832.264	492.353	927.766
Dipeptidyl peptidase 4 | Cardiometabolic	rs75232675	C	T	C	T	-0.213213	0.197393	0.0186883	162336608	0.0498414	0.100643	2	162336608	0.0279483	2.36865e-14	33038	0.00166738	55.1755	492.353	58.1991
Dipeptidyl aminopeptidase-like protein 6 | Oncology	rs3110849	G	A	G	A	-0.058067	-0.0306029	0.497661	153518543	0.208458	0.0243302	7	153518543	0.00720684	7.80549e-16	33533	0.00168585	56.6237	492.353	64.9186
Dipeptidyl aminopeptidase-like protein 6 | Oncology	rs3734960	C	T	C	T	0.260543	0.0142215	0.262145	154892443	0.601779	0.0272523	7	154892443	0.00813913	1e-200	33533	0.0262604	904.285	492.353	1024.71
Dipeptidyl aminopeptidase-like protein 6 | Oncology	rs4725510	G	A	G	A	-0.0561863	-0.0594956	0.648614	153639735	0.0340204	0.0280662	7	153639735	0.00756929	1.14551e-13	33533	0.001439	48.3207	492.353	55.0999
Dipeptidyl peptidase 2 | Cardiometabolic	rs113962430	A	G	A	G	0.213091	0.00196083	0.0131961	136761867	0.966999	0.0473949	9	136761867	0.0337853	2.84125e-10	33500	0.0011826	39.6615	492.353	39.7809
Dipeptidyl peptidase 2 | Cardiometabolic	rs17244432	A	G	A	G	-1.03759	0.0406985	0.0105373	136907210	0.551433	0.0683304	9	136907210	0.036483	6.42688e-178	33500	0.0224497	769.29	492.353	808.855
Dipeptidyl peptidase 2 | Cardiometabolic	rs186723263	T	C	T	C	-0.813862	0.379342	0.00950503	136897459	0.48316	0.540967	9	136897459	0.0392174	1.16198e-95	33500	0.012472	423.065	492.353	430.669
Dipeptidyl peptidase 2 | Cardiometabolic	rs55888522	A	C	A	C	-0.834496	0.0997217	0.00518606	136713587	0.142784	0.0680462	9	136713587	0.0564089	1.60879e-49	33500	0.00718552	242.442	492.353	218.853
Dipeptidyl peptidase 2 | Cardiometabolic	rs61740585	A	G	A	G	-0.239205	0.00149322	0.01512	136755482	0.990519	0.125658	9	136755482	0.035484	1.57072e-11	33500	0.00170414	57.1828	492.353	45.4439
Dermatopontin | Cardiometabolic	rs192814714	C	T	C	T	0.201372	0.356741	0.013733	168581398	0.00431171	0.124979	1	168581398	0.0302689	2.87674e-11	34090	0.00109847	37.4858	492.353	44.2593
Dermatopontin | Cardiometabolic	rs61807021	G	T	G	T	-0.113748	0.030471	0.0436638	169407885	0.586954	0.0560897	1	169407885	0.0168916	1.65044e-11	34090	0.00108056	36.874	492.353	45.3467
Dermatopontin | Cardiometabolic	rs7519490	G	A	G	A	0.134104	-0.0354295	0.0970848	168718776	0.382199	0.0405442	1	168718776	0.0116799	1.6323e-30	34090	0.00315291	107.816	492.353	131.827
Dermatopontin | Cardiometabolic	rs76893778	T	C	T	C	-0.136175	0.0154123	0.0264007	168972257	0.868393	0.0930133	1	168972257	0.0215127	2.45188e-10	34090	0.00095328	32.5264	492.353	40.0687
Dermatopontin | Cardiometabolic	rs78637095	A	G	A	G	0.378377	-0.0600402	0.0354078	168735147	0.235819	0.0506453	1	168735147	0.0186316	1.08618e-91	34090	0.00977962	336.66	492.353	412.429
Dermatopontin | Cardiometabolic	rs79145235	A	G	A	G	-0.489877	0.113451	0.0210179	168961087	0.270989	0.103063	1	168961087	0.0240513	3.21514e-92	34090	0.00987571	340.001	492.353	414.856
Protein dpy-30 homolog | Oncology	rs72794684	G	A	G	A	0.132868	-0.115101	0.0484715	31761476	0.12375	0.0747785	2	31761476	0.0175353	3.53183e-14	33841	0.00162847	55.1956	492.353	57.4135
Draxin | Neurology	rs6679089	A	G	A	G	-0.604676	-0.063853	0.0558693	11692083	0.281085	0.0592391	1	11692083	0.0162181	1e-200	33436	0.0385728	1341.38	492.353	1390.1
Draxin | Neurology	rs6703047	G	A	G	A	0.0713999	0.0185019	0.660809	11753332	0.463727	0.0252508	1	11753332	0.00789544	1.5216e-19	33436	0.00228531	76.5821	492.353	81.7791
Draxin | Neurology	rs747862	C	T	C	T	0.243342	0.0493858	0.226599	11673018	0.0770318	0.0279304	1	11673018	0.00885163	2.23357e-166	33436	0.0207552	708.637	492.353	755.767
Desmocollin-2 | Neurology	rs140570854	G	A	G	A	0.179376	0.0282716	0.0232747	31033301	0.552957	0.0476485	18	31033301	0.0251537	9.94947e-13	33297	0.0014629	48.7787	492.353	50.854
Desmocollin-2 | Neurology	rs4799305	A	G	A	G	-0.341678	0.108119	0.884259	31109181	0.00738805	0.0403606	18	31109181	0.0115251	3.78443e-193	33297	0.0238963	815.105	492.353	878.91
Desmocollin-2 | Neurology	rs62087274	C	A	C	A	-0.230488	-0.058447	0.0525423	31011576	0.367812	0.0648994	18	31011576	0.0166609	1.58818e-43	33297	0.00528927	177.043	492.353	191.381
Down syndrome cell adhesion molecule | Neurology_II	rs13046030	T	C	T	C	-0.0633684	0.0148632	0.234674	40610683	0.600427	0.0283763	21	40610683	0.00875414	4.53106e-13	33874	0.0014424	48.9277	492.353	52.3985
Down syndrome cell adhesion molecule | Neurology_II	rs412060	A	G	A	G	0.142511	-0.0433355	0.396603	40075632	0.0840911	0.0250867	21	40075632	0.00763484	9.39074e-78	33874	0.00972044	332.483	492.353	348.415
Down syndrome cell adhesion molecule | Neurology_II	rs66901976	A	G	A	G	-0.118811	0.027018	0.23238	41093763	0.321377	0.027246	21	41093763	0.00882514	2.58821e-41	33874	0.00503603	171.444	492.353	181.247
Down syndrome cell adhesion molecule | Neurology_II	rs71318535	G	A	G	A	-0.203686	-0.0260769	0.0460682	40705983	0.682582	0.0637667	21	40705983	0.0179203	6.15886e-30	33874	0.00364646	123.965	492.353	129.191
Down syndrome cell adhesion molecule | Neurology_II	rs78111814	C	T	C	T	0.949651	0.00626444	0.037975	40688572	0.899214	0.0494612	21	40688572	0.0203602	1e-200	33874	0.0658934	2389.39	492.353	2175.52
Desmoglein-2 | Neurology	rs117411022	T	G	T	G	-0.184347	0.0315412	0.0183068	31690831	0.823102	0.141088	18	31690831	0.027877	3.76877e-11	33687	0.00122149	41.1963	492.353	43.7301
Desmoglein-2 | Neurology	rs147145691	T	C	T	C	-0.304287	-0.0333594	0.0190807	31526091	0.658547	0.0754874	18	31526091	0.0270677	2.54449e-29	33687	0.00346597	117.157	492.353	126.376
Desmoglein-2 | Neurology	rs2848680	G	A	G	A	-0.218118	-0.00442897	0.475905	31513354	0.856579	0.0245059	18	31513354	0.00725299	1.09648e-198	33687	0.0237325	818.863	492.353	904.376
Desmoglein-3 | Oncology	rs7234091	T	C	T	C	-0.307589	-0.0283606	0.180916	31439866	0.338935	0.0296575	18	31439866	0.00907491	1e-200	33832	0.0280399	975.957	492.353	1148.83
Desmoglein-3 | Oncology	rs75777320	A	G	A	G	0.104912	-0.105249	0.0459563	31391521	0.0602088	0.0560054	18	31391521	0.0169072	5.46449e-10	33832	0.000965147	32.6825	492.353	38.5041
Desmoglein-4 | Oncology	rs12960081	G	A	G	A	0.0466608	0.00884726	0.484219	31413220	0.713814	0.0241242	18	31413220	0.00732435	1.88244e-10	33473	0.00108753	36.4404	492.353	40.5851
D-aminoacyl-tRNA deacylase 1 | Inflammation_II	rs6081238	A	G	A	G	-0.165694	0.0145728	0.375977	18596568	0.56855	0.0255578	20	18596568	0.007793	2.55859e-100	33187	0.0128827	433.09	492.353	452.068
Dystrobrevin beta | Oncology_II	rs6743988	C	T	C	T	-0.0425655	0.0357742	0.521936	25630520	0.140057	0.0242442	2	25630520	0.00716658	2.85989e-09	33709	0.000904167	30.5043	492.353	35.277
Probable E3 ubiquitin-protein ligase DTX3 | Oncology	rs2277323	A	G	A	G	-0.109285	-0.0042784	0.248339	57615589	0.881373	0.02867	12	57615589	0.0080435	4.79954e-42	33533	0.0044588	150.178	492.353	184.6
Thymidylate kinase | Cardiometabolic_II	rs140414018	C	T	C	T	-0.105441	0.149527	0.0433855	241682649	0.0524107	0.0770856	2	241682649	0.0186299	1.51604e-08	33942	0.000922849	31.3504	492.353	32.033
Thymidylate kinase | Cardiometabolic_II	rs28630677	T	C	T	C	-0.138417	-0.0753716	0.0420827	241686546	0.241073	0.0642934	2	241686546	0.018518	7.73571e-14	33942	0.00154469	52.5078	492.353	55.8715
Dual specificity protein phosphatase 13 isoform A | Oncology_II	rs6480771	C	T	C	T	-0.265281	0.0404324	0.410856	75101922	0.093968	0.0241413	10	75101922	0.00763332	1e-200	33777	0.0340685	1191.25	492.353	1207.77
Dual specificity phosphatase 29 | Neurology_II	rs4745762	A	C	A	C	-0.14018	0.0122956	0.3388	75068565	0.618995	0.024726	10	75068565	0.0080767	1.77256e-67	33017	0.00880397	293.245	492.353	301.234
Decapping and exoribonuclease protein | Neurology_II	rs114508013	A	G	A	G	-0.977407	-0.22636	0.0302927	31900988	0.0005392	0.0654128	6	31900988	0.0217555	1e-200	33853	0.0561254	2012.87	492.353	2018.43
Decapping and exoribonuclease protein | Neurology_II	rs4713505	T	G	T	G	0.100277	0.0104331	0.262621	32137224	0.677155	0.0250587	6	32137224	0.00852062	5.65458e-32	33853	0.00389451	132.349	492.353	138.503
Decapping and exoribonuclease protein | Neurology_II	rs7739432	C	T	C	T	-0.0687827	0.103906	0.572052	32230697	1.51363e-05	0.0240152	6	32230697	0.00757454	1.07795e-19	33853	0.00231641	78.5948	492.353	82.4605
Decapping and exoribonuclease protein | Neurology_II	rs9273057	T	C	T	C	-0.147735	0.180684	0.116621	32644327	2.4088e-11	0.0270533	6	32644327	0.0131748	3.50268e-29	33853	0.00449698	152.915	492.353	125.742
Receptor-binding cancer antigen expressed on SiSo cells | Neurology	rs2022934	A	G	A	G	-0.0685459	0.0162752	0.385736	109555545	0.513732	0.0249223	8	109555545	0.00771683	6.5283e-19	33436	0.00222658	74.6096	492.353	78.9015
Interleukin-27 | Oncology	rs111565354	G	T	G	T	-0.164568	-0.0822122	0.0409639	4209427	0.324227	0.0833957	19	4209427	0.0196596	5.71742e-17	33906	0.00212793	72.2991	492.353	70.0715
Interleukin-27 | Oncology	rs116936965	G	T	G	T	-0.197251	-0.098853	0.0224149	4419340	0.250086	0.0859487	19	4419340	0.024039	2.29668e-16	33906	0.00170514	57.9098	492.353	67.3295
Interleukin-27 | Oncology	rs3810367	G	T	G	T	-0.0409957	-0.00532464	0.373661	4342850	0.828329	0.024555	19	4342850	0.00740363	3.0727e-08	33906	0.000786672	26.6923	492.353	30.6611
Interleukin-27 | Oncology	rs694443	G	A	G	A	-0.347066	-0.000239322	0.2215	4230124	0.993188	0.0280331	19	4230124	0.00885558	1e-200	33906	0.0415419	1469.48	492.353	1536
Endothelin-converting enzyme 1 | Neurology	rs147842943	C	T	C	T	-0.230408	-0.0546193	0.0249536	21461833	0.400911	0.0650234	1	21461833	0.024278	2.30144e-21	32922	0.00258335	85.2642	492.353	90.0677
Endothelin-converting enzyme 1 | Neurology	rs2282716	A	G	A	G	0.100454	-0.0054866	0.0596624	21241199	0.91108	0.0491292	1	21241199	0.0161961	5.56276e-10	32922	0.00113227	37.3165	492.353	38.4692
Enoyl-CoA hydratase domain-containing protein 3, mitochondrial | Cardiometabolic_II	rs112119461	G	A	G	A	-0.0885452	0.00325528	0.0974479	11911200	0.933083	0.0387688	10	11911200	0.0127358	3.59005e-12	33942	0.00137913	46.8723	492.353	48.3368
Enoyl-CoA hydratase domain-containing protein 3, mitochondrial | Cardiometabolic_II	rs4255450	G	T	G	T	0.12209	-0.0330236	0.870348	12201084	0.36419	0.0363932	10	12201084	0.0112435	1.81259e-27	33942	0.00336405	114.561	492.353	117.912
Enoyl-CoA hydratase domain-containing protein 3, mitochondrial | Cardiometabolic_II	rs61844892	T	C	T	C	0.219654	-0.00872613	0.252556	11763153	0.763398	0.0289883	10	11763153	0.00861899	2.90402e-143	33942	0.0182156	629.71	492.353	649.48
Enoyl-CoA hydratase, mitochondrial | Cardiometabolic_II	rs1049951	A	G	A	G	-0.446925	-0.133735	0.943799	133370622	0.0591126	0.0708587	10	133370622	0.016567	2.76058e-160	33042	0.0211896	715.261	492.353	727.749
Enoyl-CoA hydratase, mitochondrial | Cardiometabolic_II	rs60995209	A	G	A	G	-0.0680246	0.0359094	0.111398	133249023	0.445635	0.0470811	10	133249023	0.0122072	2.51108e-08	33042	0.000916108	30.296	492.353	31.0527
Enoyl-CoA delta isomerase 2 | Cardiometabolic_II	rs660560	G	A	G	A	-0.278466	0.00172122	0.325246	4125707	0.950934	0.0279721	6	4125707	0.00826241	1e-200	32862	0.0340355	1157.81	492.353	1135.88
Enoyl-CoA delta isomerase 2 | Cardiometabolic_II	rs853401	A	G	A	G	0.0828018	0.017729	0.848873	4054515	0.609827	0.0347411	6	4054515	0.0107743	1.52827e-14	32862	0.00175912	57.9064	492.353	59.0611
Extracellular matrix protein 1 | Inflammation_II	rs12039882	G	A	G	A	-0.429235	-0.0538574	0.0253086	150396737	0.245106	0.0463362	1	150396737	0.0244879	8.69561e-69	33042	0.00908982	303.083	492.353	307.247
Extracellular matrix protein 1 | Inflammation_II	rs12121923	C	T	C	T	0.30233	-0.0123635	0.410159	150241879	0.613711	0.0244926	1	150241879	0.00785139	1e-200	33042	0.0442262	1528.85	492.353	1482.75
Extracellular matrix protein 1 | Inflammation_II	rs151277197	A	G	A	G	-0.220921	-0.049762	0.0149204	149762954	0.797822	0.194257	1	149762954	0.0318687	4.14286e-12	33042	0.00143468	47.47	492.353	48.0557
Extracellular matrix protein 1 | Inflammation_II	rs61807556	A	G	A	G	-0.190337	0.0284655	0.023909	149983321	0.7671	0.0961119	1	149983321	0.0251072	3.43005e-14	33042	0.00169094	55.9633	492.353	57.4711
Tumor necrosis factor receptor superfamily member EDAR | Inflammation	rs114131032	T	C	T	C	1.4251	-0.119765	0.0140793	108948866	0.40308	0.143236	2	108948866	0.0312688	1e-200	33657	0.0563824	2010.93	492.353	2077.15
Tumor necrosis factor receptor superfamily member EDAR | Inflammation	rs11898585	T	C	T	C	-0.0477933	0.060035	0.497585	109422977	0.013974	0.0244251	2	109422977	0.00750045	1.86509e-10	33657	0.00114207	38.4804	492.353	40.6031
Tumor necrosis factor receptor superfamily member EDAR | Inflammation	rs260598	G	A	G	A	-0.363915	0.00382374	0.246389	108976853	0.892447	0.0282804	2	108976853	0.00858259	1e-200	33657	0.0491811	1740.81	492.353	1797.89
Epididymal secretory protein E3-beta | Oncology_II	rs3827905	A	G	A	G	-0.160371	-0.00726976	0.668481	20770159	0.800464	0.028763	14	20770159	0.00526753	1e-200	33777	0.0113993	389.452	492.353	926.91
Endothelial differentiation-related factor 1 | Neurology_II	rs10870140	C	T	C	T	-0.0473979	0.0287759	0.734804	136901967	0.285959	0.0269683	9	136901967	0.00861986	3.82622e-08	33874	0.000875562	29.683	492.353	30.2355
EGF-like repeat and discoidin I-like domain-containing protein 3 | Cardiometabolic	rs10073440	G	A	G	A	0.0409909	-0.0357656	0.486071	84366827	0.140226	0.0242487	5	84366827	0.00748608	4.35993e-08	33043	0.000839475	27.7604	492.353	29.9824
EGF-like repeat and discoidin I-like domain-containing protein 3 | Cardiometabolic	rs2301079	A	G	A	G	-0.0973885	0.0205718	0.245147	84023794	0.510525	0.0312631	5	84023794	0.00872279	6.06038e-29	33043	0.00351022	116.39	492.353	124.654
Endothelin-1 | Cardiometabolic_II	rs5370	T	G	T	G	0.271847	-0.0679763	0.220159	12296022	0.0264144	0.0306191	6	12296022	0.00905546	5.34564e-198	33042	0.0253759	860.25	492.353	901.214
Endothelin-1 | Cardiometabolic_II	rs76259907	T	G	T	G	0.0963094	-0.0483893	0.0484384	12530603	0.539707	0.0789054	6	12530603	0.0174034	3.13091e-08	33042	0.000855055	28.2752	492.353	30.6245
EF-hand calcium-binding domain-containing protein 14 | Oncology_II	rs3737729	C	T	C	T	-0.0849954	-0.000995337	0.507281	46716811	0.96714	0.024161	1	46716811	0.00733981	5.20116e-31	33796	0.00361134	122.484	492.353	134.098
Dynein regulatory complex protein 8 | Oncology_II	rs113274794	C	T	C	T	-0.165302	-0.0108847	0.0330103	245153883	0.877653	0.0707049	1	245153883	0.023982	5.47268e-12	33335	0.00174445	58.2492	492.353	47.51
Dynein regulatory complex protein 8 | Oncology_II	rs12042050	G	A	G	A	-0.349552	-0.00687153	0.58865	244962197	0.793542	0.0262558	1	244962197	0.00790505	1e-200	33335	0.0591728	2096.46	492.353	1955.3
Dynein regulatory complex protein 8 | Oncology_II	rs72775404	G	A	G	A	0.0535282	-0.0389571	0.319575	244955877	0.167287	0.0282099	1	244955877	0.00826367	9.32395e-11	33335	0.00124609	41.5876	492.353	41.9584
EGF-containing fibulin-like extracellular matrix protein 1 | Cardiometabolic	rs3791679	G	A	G	A	0.226222	-0.0421208	0.22632	55869757	0.144893	0.0288932	2	55869757	0.00822244	1.23595e-166	33742	0.0179219	615.72	492.353	756.952
EGF-containing fibulin-like extracellular matrix protein 1 | Cardiometabolic	rs4233964	C	T	C	T	-0.0767109	0.0628291	0.121627	55908362	0.152186	0.0438797	2	55908362	0.0105272	3.17103e-13	33742	0.00125734	42.4761	492.353	53.0993
EF-hand domain-containing protein D1 | Neurology_II	rs112021857	T	C	T	C	0.161294	0.0351271	0.0280051	232220959	0.532276	0.0562451	2	232220959	0.0217419	1.18413e-13	33874	0.00141634	48.0423	492.353	55.0353
EF-hand domain-containing protein D1 | Neurology_II	rs115735486	G	A	G	A	-0.171362	-0.0184564	0.0144949	232682929	0.801392	0.0733719	2	232682929	0.029959	1.06591e-08	33874	0.000838944	28.4406	492.353	32.7171
EF-hand domain-containing protein D1 | Neurology_II	rs146096867	T	C	T	C	0.324893	-0.014005	0.0839956	232655869	0.753861	0.0446656	2	232655869	0.0130347	3.97192e-137	33874	0.0162429	559.265	492.353	621.267
EF-hand domain-containing protein D1 | Neurology_II	rs4524114	A	C	A	C	0.309782	0.220885	0.0259786	232623867	0.012096	0.0880253	2	232623867	0.0223899	1.54989e-43	33874	0.00485654	165.303	492.353	191.429
Ephrin-A1 | Neurology	rs7365544	A	C	A	C	-0.306574	0.0226326	0.510055	155096272	0.349132	0.0241731	1	155096272	0.00750496	1e-200	33627	0.0469748	1657.38	492.353	1668.68
Ephrin-A4 | Neurology	rs72704114	A	G	A	G	0.237205	-0.048697	0.0117181	155196150	0.483309	0.0694688	1	155196150	0.0346922	8.06306e-12	33372	0.00130321	43.545	492.353	46.7503
Pro-epidermal growth factor | Inflammation	rs3796948	A	G	A	G	0.13389	0.0305064	0.40248	109933275	0.222899	0.0250287	4	109933275	0.00773768	4.4157e-67	33592	0.0086223	292.142	492.353	299.416
Epidermal growth factor-like protein 7 | Oncology	rs74557797	T	G	T	G	-0.285354	0.0763591	0.0933746	136656051	0.0169087	0.031967	9	136656051	0.0135196	6.90399e-99	32907	0.0137865	459.987	492.353	445.492
Pikachurin | Oncology_II	rs113829379	T	C	T	C	-0.189182	0.0102277	0.0203426	38112100	0.840735	0.0508962	5	38112100	0.0265071	9.53674e-13	33796	0.0014265	48.2758	492.353	50.9372
Pikachurin | Oncology_II	rs116150317	C	T	C	T	0.502268	0.0901356	0.0277402	38372748	0.325891	0.0917481	5	38372748	0.0236809	7.74462e-100	33796	0.013608	466.211	492.353	449.857
Pikachurin | Oncology_II	rs138014959	A	G	A	G	0.190851	0.0624751	0.0326216	38336359	0.432068	0.0795194	5	38336359	0.0237304	8.80643e-16	33796	0.0022989	77.8681	492.353	64.6813
Pikachurin | Oncology_II	rs16903957	C	T	C	T	-0.295214	-0.0444957	0.0483938	38370154	0.519493	0.0690792	5	38370154	0.0174272	2.28613e-64	33796	0.00802696	273.458	492.353	286.958
Pikachurin | Oncology_II	rs75602510	A	G	A	G	0.154063	-0.0205005	0.0285717	38359403	0.756843	0.0662098	5	38359403	0.0235142	5.68068e-11	33796	0.00131757	44.5847	492.353	42.9276
Epidermal growth factor receptor | Cardiometabolic	rs10081281	T	C	T	C	0.170753	-0.0351256	0.453397	55169103	0.146875	0.0242135	7	55169103	0.0073063	8.51138e-121	34090	0.0144516	499.851	492.353	546.187
Epidermal growth factor receptor | Cardiometabolic	rs11238333	T	C	T	C	-0.05973	-0.0360971	0.328521	54862777	0.163092	0.0258808	7	54862777	0.00777857	1.60583e-14	34090	0.00157402	53.7398	492.353	58.9638
Epidermal growth factor receptor | Cardiometabolic	rs7779644	G	A	G	A	-0.0688168	0.0134748	0.746894	55117608	0.594359	0.0253035	7	55117608	0.00831991	1.32465e-16	34090	0.00179052	61.1449	492.353	68.4151
Egl nine homolog 1 | Inflammation	rs77466488	G	A	G	A	0.337123	0.109426	0.0355317	231488623	0.116643	0.0697414	1	231488623	0.0198162	6.63743e-65	33657	0.00778952	264.214	492.353	289.425
EH domain-binding protein 1 | Cardiometabolic_II	rs56044100	G	A	G	A	-0.25971	0.053935	0.88904	62508571	0.211961	0.0432105	2	62508571	0.0117779	9.4189e-108	33942	0.0133075	457.747	492.353	486.23
EH domain-containing protein 3 | Cardiometabolic_II	rs592039	A	G	A	G	-0.192828	0.0155398	0.708652	31258101	0.566848	0.0271343	2	31258101	0.00851003	1.13763e-113	33042	0.0153538	515.199	492.353	513.426
Interferon-induced, double-stranded RNA-activated protein kinase | Oncology_II	rs10187017	C	T	C	T	0.149572	0.0182142	0.472652	37159588	0.451175	0.0241741	2	37159588	0.00750335	2.06348e-88	33679	0.0111524	379.816	492.353	397.366
Interferon-induced, double-stranded RNA-activated protein kinase | Oncology_II	rs6706147	G	T	G	T	-0.05649	-0.0335911	0.163071	37712473	0.32429	0.0340791	2	37712473	0.0100635	1.98445e-08	33679	0.000871041	29.3596	492.353	31.5098
Eukaryotic translation initiation factor 2-alpha kinase 3 | Cardiometabolic_II	rs6547787	G	T	G	T	-0.120734	0.00307256	0.340104	88630218	0.900871	0.024667	2	88630218	0.00797025	7.79471e-52	32862	0.00654299	216.419	492.353	229.464
Eukaryotic translation initiation factor 5 | Cardiometabolic_II	rs138711694	C	T	C	T	-0.249859	-0.122597	0.0175777	103346102	0.157925	0.0868201	14	103346102	0.0306619	3.67451e-16	32862	0.00215616	71.0044	492.353	66.4036
Elongin-A | Oncology	rs35863927	C	T	C	T	0.0861558	0.0169445	0.596584	23725444	0.491895	0.0246538	1	23725444	0.0075528	3.85212e-30	33533	0.00357292	120.233	492.353	130.123
Protein enabled homolog | Inflammation	rs10799316	A	G	A	G	0.124453	-0.0384948	0.754669	225480329	0.192851	0.0295616	1	225480329	0.00889668	1.82768e-44	33084	0.00573521	190.827	492.353	195.684
Poly(U)-specific endoribonuclease | Oncology_II	rs11168167	T	C	T	C	0.274342	-0.031957	0.388255	47586609	0.213256	0.0256752	12	47586609	0.00701673	1e-200	31336	0.0357521	1161.79	492.353	1528.67
Poly(U)-specific endoribonuclease | Oncology_II	rs11574129	G	A	G	A	-0.299174	-0.00484242	0.0133712	47843520	0.936488	0.0607696	12	47843520	0.0297456	8.4918e-24	31336	0.00236158	74.1728	492.353	101.158
Poly(U)-specific endoribonuclease | Oncology_II	rs145391079	G	A	G	A	-0.194519	-0.01122	0.0105873	46982328	0.915133	0.105287	12	46982328	0.0350167	2.77562e-08	31336	0.000792714	24.8586	492.353	30.8584
Poly(U)-specific endoribonuclease | Oncology_II	rs79633195	C	T	C	T	-0.0823525	-0.00136013	0.0982166	47755137	0.968748	0.0347157	12	47755137	0.0114345	5.92925e-13	31336	0.00120135	37.6885	492.353	51.8704
Endoglin | Cardiometabolic	rs11794565	T	C	T	C	0.259315	-0.00755182	0.463358	127838998	0.757679	0.0244767	9	127838998	0.00767873	1e-200	34090	0.0334416	1179.4	492.353	1140.45
Endoglin | Cardiometabolic	rs140537588	A	G	A	G	-0.245387	-0.0921935	0.0135233	127998593	0.498118	0.136088	9	127998593	0.0338245	4.02532e-13	34090	0.00160658	54.8533	492.353	52.6308
Endoglin | Cardiometabolic	rs150302453	T	C	T	C	-0.191433	0.406013	0.0180597	127889732	0.0176726	0.171139	9	127889732	0.0287793	2.89668e-11	34090	0.00129975	44.3635	492.353	44.2459
Endoglin | Cardiometabolic	rs55848135	A	G	A	G	-0.185394	0.0245143	0.0230656	127549328	0.655765	0.0549933	9	127549328	0.0263513	1.98609e-12	34090	0.001549	52.8842	492.353	49.498
Gamma-enolase | Neurology	rs12831467	C	A	C	A	0.142655	-0.0184769	0.273037	6886522	0.510644	0.0280874	12	6886522	0.00838358	6.25029e-65	33962	0.00807863	276.585	492.353	289.544
Beta-enolase | Cardiometabolic_II	rs2243090	C	T	C	T	-0.0903813	-0.00996118	0.670175	4931922	0.688261	0.0248275	17	4931922	0.00760477	1.41971e-32	33042	0.00361126	119.749	492.353	141.249
Glutamyl aminopeptidase | Cardiometabolic_II	rs639194	T	C	T	C	-0.0516722	0.0173594	0.668082	110529167	0.523135	0.0271869	4	110529167	0.00826168	3.98942e-10	32862	0.00118414	38.9571	492.353	39.118
Ectonucleotide pyrophosphatase/phosphodiesterase family member 2 | Cardiometabolic	rs13267597	G	T	G	T	-0.262099	-0.0463708	0.326896	119641985	0.069051	0.0255053	8	119641985	0.00651984	1e-200	34090	0.030231	1062.64	492.353	1616.06
Ectonucleotide pyrophosphatase/phosphodiesterase family member 2 | Cardiometabolic	rs147210299	A	G	A	G	-0.152878	0.0325654	0.0317789	119994092	0.700842	0.084765	8	119994092	0.0178282	9.8992e-18	34090	0.00143825	49.0976	492.353	73.5318
Ectonucleotide pyrophosphatase/phosphodiesterase family member 2 | Cardiometabolic	rs75134351	G	A	G	A	-0.195142	-0.166025	0.0216339	119216210	0.027635	0.0753829	8	119216210	0.0207275	4.74679e-21	34090	0.00161201	55.0389	492.353	88.6355
Ectonucleotide pyrophosphatase/phosphodiesterase family member 5 | Inflammation	rs12194862	C	T	C	T	-0.278508	0.0592294	0.0447032	46095643	0.328445	0.0606083	6	46095643	0.0174579	2.71144e-57	33848	0.00662495	225.723	492.353	254.502
Ectonucleotide pyrophosphatase/phosphodiesterase family member 5 | Inflammation	rs1530306	A	G	A	G	-0.11298	0.0778746	0.10586	46328034	0.104538	0.0479748	6	46328034	0.0117963	9.92887e-22	33848	0.00241641	81.9839	492.353	91.73
Ectonucleotide pyrophosphatase/phosphodiesterase family member 5 | Inflammation	rs17216798	A	G	A	G	0.133977	0.197052	0.0243146	46961431	0.00751675	0.0737184	6	46961431	0.0229322	5.14814e-09	33848	0.000851662	28.8499	492.353	34.1326
Ectonucleotide pyrophosphatase/phosphodiesterase family member 5 | Inflammation	rs28758862	T	C	T	C	0.0752742	-0.0121143	0.219494	45845031	0.687833	0.0301502	6	45845031	0.00855049	1.32617e-18	33848	0.00194143	65.8374	492.353	77.5015
Ectonucleotide pyrophosphatase/phosphodiesterase family member 5 | Inflammation	rs4530856	C	A	C	A	0.158396	-0.0838203	0.117747	46217747	0.0719515	0.0465817	6	46217747	0.0111697	1.20393e-45	33848	0.00521268	177.353	492.353	201.097
Ectonucleotide pyrophosphatase/phosphodiesterase family member 5 | Inflammation	rs6906620	C	A	C	A	-0.340853	0.0573772	0.737931	46062250	0.0622874	0.0307777	6	46062250	0.00841107	1e-200	33848	0.0449361	1592.47	492.353	1642.22
Ectonucleotide pyrophosphatase/phosphodiesterase family member 5 | Inflammation	rs6923031	T	C	T	C	-0.08913	0.00243285	0.37795	46725673	0.923305	0.0252709	6	46725673	0.00736522	1.03729e-33	33848	0.0037354	126.902	492.353	146.446
Glycerophosphocholine cholinephosphodiesterase ENPP6 | Cardiometabolic_II	rs4458487	A	C	A	C	-0.123235	-0.0111063	0.140069	184102088	0.743089	0.0338849	4	184102088	0.0104953	7.77499e-32	33042	0.00365851	121.321	492.353	137.873
Glycerophosphocholine cholinephosphodiesterase ENPP6 | Cardiometabolic_II	rs56076126	T	C	T	C	-0.170812	-0.0875918	0.0221536	184197639	0.540342	0.143055	4	184197639	0.0246673	4.37019e-12	33042	0.0012641	41.8188	492.353	47.9505
Glycerophosphocholine cholinephosphodiesterase ENPP6 | Cardiometabolic_II	rs78293932	T	C	T	C	0.952949	-0.0367887	0.0239241	184217948	0.639278	0.0784898	4	184217948	0.0236542	1e-200	33042	0.042412	1463.36	492.353	1623.02
Ectonucleotide pyrophosphatase/phosphodiesterase family member 7 | Inflammation	rs13342087	A	G	A	G	0.540902	-0.0371869	0.0212635	79736755	0.654852	0.0831862	17	79736755	0.0271887	4.55198e-88	32595	0.0121778	401.803	492.353	395.786
Ectonucleotide pyrophosphatase/phosphodiesterase family member 7 | Inflammation	rs141415334	C	T	C	T	0.500491	-0.0640092	0.0169474	79817562	0.544134	0.105526	17	79817562	0.0309432	7.62957e-59	32595	0.00834646	274.326	492.353	261.615
Ectonucleotide pyrophosphatase/phosphodiesterase family member 7 | Inflammation	rs144608051	A	G	A	G	-0.37274	-0.037184	0.01051	79722451	0.74072	0.112372	17	79722451	0.0420157	7.21938e-19	32595	0.00288972	94.4577	492.353	78.7025
Ectonucleotide pyrophosphatase/phosphodiesterase family member 7 | Inflammation	rs4889906	A	G	A	G	0.39131	-0.0668049	0.349311	79683044	0.00790351	0.0251509	17	79683044	0.00836656	1e-200	32595	0.0696078	2438.46	492.353	2187.5
Ectonucleotide pyrophosphatase/phosphodiesterase family member 7 | Inflammation	rs9897213	G	A	G	A	0.201641	0.0223398	0.417656	79782565	0.365655	0.0246946	17	79782565	0.00780278	2.97852e-147	32595	0.0197782	657.637	492.353	667.819
Alpha-endosulfine | Oncology_II	rs190018150	A	G	A	G	0.130954	-0.00420473	0.0409685	150635311	0.938043	0.0540945	1	150635311	0.0193415	1.28233e-11	33777	0.00134757	45.5755	492.353	45.8413
Ectonucleoside triphosphate diphosphohydrolase 2 | Oncology	rs151282790	C	T	C	T	-0.947782	0.0161582	0.0134004	136708272	0.831538	0.0759566	9	136708272	0.0358434	4.47713e-154	32907	0.0237523	800.585	492.353	699.195
Ectonucleoside triphosphate diphosphohydrolase 2 | Oncology	rs2811748	G	A	G	A	-0.0931392	0.0883771	0.866138	136831787	0.0740099	0.0494678	9	136831787	0.0112306	1.10154e-16	32907	0.00201159	66.3248	492.353	68.7795
Ectonucleoside triphosphate diphosphohydrolase 2 | Oncology	rs75788475	T	C	T	C	-0.299906	-0.0200284	0.0237639	136608751	0.787572	0.0743266	9	136608751	0.0250841	6.0381e-33	32907	0.00417324	137.896	492.353	142.946
Ectonucleoside triphosphate diphosphohydrolase 5 | Cardiometabolic	rs11623965	C	T	C	T	0.131702	-0.0177827	0.424102	73956956	0.46277	0.0242174	14	73956956	0.00767783	5.92107e-66	33043	0.00847287	282.344	492.353	294.244
Ectonucleoside triphosphate diphosphohydrolase 5 | Cardiometabolic	rs28458356	A	G	A	G	-0.511288	0.0297136	0.0942092	73831862	0.477275	0.0418094	14	73831862	0.0130761	1e-200	33043	0.0446152	1542.97	492.353	1528.88
Ectonucleoside triphosphate diphosphohydrolase 6 | Cardiometabolic	rs45506395	A	G	A	G	-0.328378	-0.0276044	0.0157219	25207088	0.746072	0.0852454	20	25207088	0.0306998	1.05803e-26	33043	0.00333734	110.638	492.353	114.413
Ectonucleoside triphosphate diphosphohydrolase 6 | Cardiometabolic	rs73101426	C	A	C	A	-0.847633	-0.0143573	0.0512955	24810987	0.81446	0.0611793	20	24810987	0.0176673	1e-200	33043	0.0699288	2484.24	492.353	2301.84
Endosome-associated-trafficking regulator 1 | Cardiometabolic_II	rs35873563	T	C	T	C	-0.133748	-0.0223952	0.285281	136429577	0.419745	0.0277558	9	136429577	0.00833112	5.36167e-58	33042	0.00729479	242.791	492.353	257.732
Epigen | Oncology_II	rs62312545	G	A	G	A	-0.0562624	-0.00265641	0.212541	74295177	0.92501	0.0282223	4	74295177	0.00930679	1.49125e-09	33777	0.00105959	35.8256	492.353	36.5457
Ephrin type-A receptor 1 | Inflammation	rs75045569	G	T	G	T	0.254349	-0.0299917	0.182667	143412115	0.373969	0.0337341	7	143412115	0.00908574	1.90546e-172	33785	0.0193174	665.455	492.353	783.681
Ephrin type-A receptor 1 | Inflammation	rs76651111	A	C	A	C	-0.128789	-0.118782	0.0230132	143974340	0.26564	0.106707	7	143974340	0.0234325	3.88141e-08	33785	0.000745853	25.216	492.353	30.2079
Ephrin type-A receptor 1 | Inflammation	rs7789906	G	A	G	A	0.0786766	0.00084083	0.386635	143457550	0.972733	0.0245991	7	143457550	0.00726761	2.60256e-27	33785	0.0029359	99.4756	492.353	117.195
Ephrin type-A receptor 2 | Oncology	rs2064595	A	G	A	G	-0.0512085	-0.0273095	0.279225	16086796	0.300998	0.026404	1	16086796	0.00819146	4.06659e-10	32661	0.00105552	34.5088	492.353	39.0806
Ephrin type-A receptor 2 | Oncology	rs924204	G	A	G	A	-0.132954	0.0413625	0.59009	16187431	0.112902	0.0260915	1	16187431	0.00739711	3.1232e-72	32661	0.00855145	281.691	492.353	323.057
Ephrin type-A receptor 4 | Inflammation_II	rs10932916	A	G	A	G	0.139457	-0.00342182	0.514138	221525251	0.887286	0.0241416	2	221525251	0.00715646	1.4184e-84	33187	0.00971635	325.601	492.353	379.738
Ephrin type-A receptor 4 | Inflammation_II	rs4085400	G	T	G	T	-0.0495741	-0.00451714	0.349899	221913447	0.866229	0.0268159	2	221913447	0.00748951	3.61327e-11	33187	0.00111806	37.1442	492.353	43.813
Ephrin type-B receptor 4 | Cardiometabolic	rs314361	G	A	G	A	0.154367	-0.0256582	0.520392	100815383	0.288718	0.0241844	7	100815383	0.00727139	5.11682e-100	34090	0.0118948	410.35	492.353	450.686
Ephrin type-B receptor 4 | Cardiometabolic	rs35061193	T	C	T	C	-0.0419569	0.0246473	0.477824	100580554	0.309069	0.0242311	7	100580554	0.00731196	9.57304e-09	34090	0.000878459	29.9712	492.353	32.926
Ephrin type-B receptor 6 | Neurology	rs6943031	A	G	A	G	0.258047	-0.248177	0.0185647	142939774	0.0818144	0.142609	7	142939774	0.0278967	2.24337e-20	33375	0.00242648	81.176	492.353	85.5642
Ephrin type-B receptor 6 | Neurology	rs7789303	G	A	G	A	-0.31823	-0.00445676	0.26594	142854785	0.870519	0.0273422	7	142854785	0.00860029	1e-200	33375	0.0395392	1373.86	492.353	1369.17
Bifunctional epoxide hydrolase 2 [Includes: Cytosolic epoxide hydrolase 2 | Cardiometabolic	rs4149252	T	G	T	G	0.130798	0.0303191	0.15837	27538594	0.405492	0.0364476	8	27538594	0.0105573	2.98401e-35	33043	0.00456065	151.379	492.353	153.496
Bifunctional epoxide hydrolase 2 [Includes: Cytosolic epoxide hydrolase 2 | Cardiometabolic	rs77128003	T	C	T	C	0.1091	-0.020734	0.0630196	27472622	0.610063	0.0406562	8	27472622	0.0162897	2.11982e-11	33043	0.00140568	46.5104	492.353	44.8563
Erythropoietin | Inflammation	rs2075672	G	A	G	A	0.077293	-0.00171917	0.622694	100642673	0.943589	0.0242957	7	100642673	0.00775969	2.26152e-23	33657	0.00280723	94.7434	492.353	99.2183
Epiplakin | Cardiometabolic_II	rs111398158	T	C	T	C	-0.127058	0.0515598	0.0414926	143302174	0.486796	0.0741427	8	143302174	0.0191333	3.12248e-11	33042	0.0012841	42.4813	492.353	44.0985
Epiplakin | Cardiometabolic_II	rs150809228	T	C	T	C	0.212485	0.0892631	0.0210868	144315747	0.384336	0.102609	8	144315747	0.0279551	2.93968e-14	33042	0.00186398	61.7009	492.353	57.7743
Epiplakin | Cardiometabolic_II	rs188793208	T	C	T	C	0.273421	0.172417	0.0188822	144447886	0.25674	0.152026	8	144447886	0.0293082	1.06709e-20	33042	0.00276992	91.7724	492.353	87.0333
Epiplakin | Cardiometabolic_II	rs4073594	G	A	G	A	-0.157086	-0.0107505	0.67876	143699350	0.666818	0.024971	8	143699350	0.0084524	4.26973e-77	33042	0.010761	359.41	492.353	345.394
Epiplakin | Cardiometabolic_II	rs62522552	A	G	A	G	-0.220721	0.0288381	0.216064	143927099	0.305095	0.0281191	8	143927099	0.00938621	2.83792e-122	33042	0.0165037	554.431	492.353	552.977
Epiplakin | Cardiometabolic_II	rs73375129	G	A	G	A	-0.54389	-0.0390716	0.136615	143876108	0.272046	0.0355725	8	143876108	0.0110987	1e-200	33042	0.0697839	2478.63	492.353	2401.47
Receptor tyrosine-protein kinase erbB-2 | Oncology	rs112274918	A	G	A	G	-0.239935	0.0912288	0.0338511	40080786	0.041945	0.0448505	17	40080786	0.0198729	1.45881e-33	33822	0.0037656	127.834	492.353	145.769
Receptor tyrosine-protein kinase erbB-2 | Oncology	rs138174833	G	A	G	A	-0.112503	0.145637	0.0331078	39515551	0.0178583	0.0614879	17	39515551	0.020339	3.17673e-08	33822	0.000810339	27.4279	492.353	30.5963
Receptor tyrosine-protein kinase erbB-2 | Oncology	rs3764354	T	C	T	C	0.200177	0.0412709	0.146109	39760570	0.185909	0.0312001	17	39760570	0.0100316	1.36395e-88	33822	0.00999857	341.567	492.353	398.188
Receptor tyrosine-protein kinase erbB-2 | Oncology	rs72823390	T	C	T	C	0.16044	-0.142883	0.0265804	39267817	0.217245	0.115799	17	39267817	0.0225213	1.04906e-12	33822	0.00133204	45.1096	492.353	50.7503
Receptor tyrosine-protein kinase erbB-3 | Inflammation	rs11171747	G	T	G	T	0.0643323	-0.0220115	0.382305	56124624	0.367913	0.0244466	12	56124624	0.00722115	5.15585e-19	33523	0.00195466	65.6506	492.353	79.368
Receptor tyrosine-protein kinase erbB-3 | Inflammation	rs143641272	T	C	T	C	0.1359	0.0599959	0.0298992	56650026	0.23813	0.0508581	12	56650026	0.0207613	5.91562e-11	33523	0.00107138	35.9524	492.353	42.8479
Receptor tyrosine-protein kinase erbB-4 | Oncology	rs6735267	T	C	T	C	0.21909	0.0051314	0.26881	212539139	0.845342	0.026306	2	212539139	0.00830685	2.68534e-153	33822	0.0188691	650.425	492.353	695.621
Proepiregulin [Cleaved into: Epiregulin | Neurology	rs149103835	C	T	C	T	-0.192598	-0.0549709	0.0353672	74391285	0.727349	0.157666	4	74391285	0.0210114	4.89215e-20	33375	0.00253102	84.6822	492.353	84.0221
3'-5' exoribonuclease 1 | Oncology_II	rs7814328	C	T	C	T	-0.0710323	-0.0229412	0.460807	9018719	0.355006	0.0248033	8	9018719	0.00760663	9.79941e-21	33335	0.00250729	83.7857	492.353	87.2021
Erythroid membrane-associated protein | Inflammation_II	rs11210710	T	G	T	G	-0.0906164	-0.00709999	0.476148	42744270	0.768573	0.0241298	1	42744270	0.00698466	1.72624e-38	32981	0.00409632	135.648	492.353	168.315
Serine/threonine-protein kinase/endoribonuclease IRE1 | Oncology_II	rs1971298	T	C	T	C	0.134545	0.0199053	0.245934	64082248	0.476925	0.0279861	17	64082248	0.00865874	1.90152e-54	33777	0.00671418	228.304	492.353	241.449
Endoplasmic reticulum resident protein 44 | Oncology	rs4743381	C	T	C	T	0.0469446	-0.0273887	0.450583	100055553	0.258431	0.0242354	9	100055553	0.00726408	1.02939e-10	33467	0.00109113	36.5547	492.353	41.7648
Endothelial cell-selective adhesion molecule | Cardiometabolic	rs11219769	T	G	T	G	-0.158676	0.0511224	0.256042	124750251	0.0575029	0.026914	11	124750251	0.00849286	6.75305e-78	34090	0.00959206	330.141	492.353	349.072
Endothelial cell-specific molecule 1 | Inflammation	rs113468655	T	C	T	C	0.100051	0.0480871	0.0501836	54876536	0.348085	0.0512486	5	54876536	0.0172374	6.46368e-09	33649	0.000954277	32.1392	492.353	33.6899
Endothelial cell-specific molecule 1 | Inflammation	rs4242051	C	T	C	T	0.191598	0.0529096	0.745698	54902947	0.062034	0.0283537	5	54902947	0.00855867	5.34564e-111	33649	0.0139227	475.073	492.353	501.152
Extended synaptotagmin-2 | Neurology_II	rs2709865	C	T	C	T	-0.2912	0.0435355	0.942167	158746881	0.571414	0.0769219	7	158746881	0.0160667	2.0455e-73	33853	0.00924094	315.733	492.353	328.495
Extended synaptotagmin-2 | Neurology_II	rs7787029	A	G	A	G	-0.0659939	-0.0261914	0.580964	158953910	0.298485	0.0251916	7	158953910	0.00776171	1.85567e-17	33853	0.0021205	71.9336	492.353	72.2924
Ecotropic viral integration site 5 protein homolog | Inflammation_II	rs11808092	A	C	A	C	-0.145176	-0.0111251	0.255329	92607671	0.693972	0.0282744	1	92607671	0.00863091	1.72822e-63	32981	0.00801464	266.45	492.353	282.928
Exostosin-like 1 | Cardiometabolic_II	rs141333555	A	G	A	G	0.182645	0.153752	0.0284502	25678546	0.268923	0.139073	1	25678546	0.0241065	3.54732e-14	32862	0.00184415	60.7107	492.353	57.4047
Exostosin-like 1 | Cardiometabolic_II	rs41284323	A	G	A	G	-0.187369	-0.0410017	0.103943	26038199	0.338214	0.0428127	1	26038199	0.0127237	4.38935e-49	32862	0.00653968	216.308	492.353	216.855
Exostosin-like 1 | Cardiometabolic_II	rs58286202	A	G	A	G	-0.305774	-0.024725	0.621173	26013412	0.383144	0.0283505	1	26013412	0.00793588	1e-200	32862	0.0440032	1512.5	492.353	1484.61
Coagulation factor XI | Inflammation_II	rs550623234	T	C	T	C	0.199953	-0.010282	0.0195228	186105453	0.918594	0.100602	4	186105453	0.0254058	3.5359e-15	33490	0.00153061	51.3357	492.353	61.9427
Coagulation factor XI | Inflammation_II	rs56112616	A	G	A	G	-0.115944	-0.104205	0.0346642	186521618	0.105525	0.064378	4	186521618	0.0198317	5.02296e-09	33490	0.000899676	30.1555	492.353	34.1804
Junctional adhesion molecule A | Neurology	rs60315407	C	T	C	T	0.0627253	0.0399332	0.291191	161063015	0.112504	0.0251621	1	161063015	0.00834639	5.67937e-14	33687	0.00162414	54.7981	492.353	56.4791
Coagulation factor XII | Inflammation_II	rs114895951	A	G	A	G	-0.31635	-0.0306928	0.0235537	176721448	0.58761	0.0565971	5	176721448	0.0253473	9.52577e-36	33995	0.00460334	157.205	492.353	155.766
Coagulation factor XII | Inflammation_II	rs143240564	C	T	C	T	-0.419038	0.213785	0.00855497	177945424	0.618912	0.42981	5	177945424	0.0423571	4.46581e-23	33995	0.00297868	101.557	492.353	97.8711
Coagulation factor XII | Inflammation_II	rs145163130	T	C	T	C	0.41574	-0.06428	0.0152237	177372516	0.680135	0.155914	5	177372516	0.0322045	3.98658e-38	33995	0.00518241	177.083	492.353	166.652
Coagulation factor XII | Inflammation_II	rs182785697	G	A	G	A	0.188172	0.0290347	0.014986	176752615	0.731646	0.0846647	5	176752615	0.0327721	9.36613e-09	33995	0.00104537	35.5723	492.353	32.9687
Coagulation factor XII | Inflammation_II	rs1966265	A	G	A	G	-0.341752	0.0287048	0.246977	177089630	0.32596	0.0292225	5	177089630	0.00871881	1e-200	33995	0.0434427	1543.82	492.353	1536.41
Coagulation factor XII | Inflammation_II	rs5030873	C	T	C	T	0.408891	0.0170723	0.311036	177388123	0.487632	0.024597	5	177388123	0.00818266	1e-200	33995	0.071656	2623.81	492.353	2497.04
Coagulation factor XII | Inflammation_II	rs72815177	T	C	T	C	-0.470147	-0.0351133	0.0595935	177621317	0.54757	0.0583856	5	177621317	0.0162341	2.07014e-184	33995	0.0247749	863.568	492.353	838.708
Coagulation factor XIII B chain | Inflammation_II	rs143966682	G	A	G	A	0.260809	0.0662092	0.0170451	197029893	0.460477	0.0897068	1	197029893	0.0287755	1.26241e-19	33799	0.00227934	77.2107	492.353	82.1485
Coagulation factor XIII B chain | Inflammation_II	rs149838812	C	T	C	T	-0.361269	0.0532351	0.0146173	197690489	0.468612	0.0734541	1	197690489	0.0308948	1.37562e-31	33799	0.00375979	127.549	492.353	136.738
Coagulation factor XIII B chain | Inflammation_II	rs7413610	A	G	A	G	-0.360956	-0.0376048	0.231593	196886559	0.160426	0.0267909	1	196886559	0.00871612	1e-200	33799	0.0463719	1643.44	492.353	1714.99
Coagulation factor XIII B chain | Inflammation_II	rs79172097	G	T	G	T	-0.384856	0.0416429	0.0217462	196503855	0.872024	0.258509	1	196503855	0.0251842	1.01321e-52	33799	0.00630175	214.331	492.353	233.529
Prothrombin | Inflammation_II	rs11038982	A	C	A	C	-0.0979855	-0.0402761	0.522443	46740869	0.0959268	0.0241908	11	46740869	0.00759787	4.71303e-38	33995	0.00479091	163.641	492.353	166.318
Prothrombin | Inflammation_II	rs145619451	G	A	G	A	-0.22865	-0.188144	0.0146776	47533716	0.155456	0.132447	11	47533716	0.0317261	5.71874e-13	33995	0.00151219	51.4817	492.353	51.9408
Prothrombin | Inflammation_II	rs77977823	C	T	C	T	0.315124	-0.0237442	0.0157574	47543586	0.883648	0.162246	11	47543586	0.030498	5.0188e-25	33995	0.00308021	105.029	492.353	106.763
Tissue factor | Oncology	rs11586546	G	A	G	A	0.0824389	0.00855288	0.220354	94757078	0.767655	0.0289492	1	94757078	0.00836962	6.8691e-23	33714	0.00233514	78.9065	492.353	97.0181
Tissue factor | Oncology	rs12132188	C	T	C	T	-0.0970484	0.130194	0.040547	94730922	0.100883	0.0793583	1	94730922	0.0175467	3.18662e-08	33714	0.000732806	24.7225	492.353	30.5904
Tissue factor | Oncology	rs6666213	G	A	G	A	0.184699	0.000856253	0.37292	94808809	0.972251	0.0246156	1	94808809	0.00720738	7.76247e-145	33714	0.015955	546.597	492.353	656.711
Tissue factor | Oncology	rs841692	T	C	T	C	-0.0899426	-0.0217182	0.50583	94529935	0.385081	0.0250045	1	94529935	0.0069463	2.4027e-38	33714	0.00404429	136.895	492.353	167.658
Coagulation factor VII | Cardiometabolic	rs61966411	C	T	C	T	-0.378144	-0.0270873	0.179651	113092944	0.427998	0.0341743	13	113092944	0.00967962	1e-200	33746	0.0421476	1484.81	492.353	1526.15
Fatty acid-binding protein, liver | Inflammation	rs2241883	C	T	C	T	-0.236988	0.0190513	0.306829	88124547	0.430651	0.0241744	2	88124547	0.00795681	6.25173e-195	33649	0.0238902	823.507	492.353	887.104
Fatty acid-binding protein, liver | Inflammation	rs77188672	T	C	T	C	-0.250195	0.355793	0.0113168	88106917	0.211291	0.284629	2	88106917	0.0369244	1.23652e-11	33649	0.00140077	47.198	492.353	45.9124
Fatty acid-binding protein, intestinal | Cardiometabolic	rs17009129	T	C	T	C	-0.212769	0.0185503	0.325101	119359462	0.457893	0.0249895	4	119359462	0.00799018	3.14775e-156	33693	0.0198657	682.861	492.353	709.094
Fatty acid-binding protein, intestinal | Cardiometabolic	rs4287989	A	G	A	G	0.0749369	-0.0182322	0.355322	119779325	0.462797	0.0248311	4	119779325	0.00796784	5.20715e-21	33693	0.00257268	86.8999	492.353	88.4525
Fatty acid-binding protein, heart | Cardiometabolic_II	rs59756989	T	C	T	C	-0.110257	-0.00871821	0.0537167	31493239	0.857885	0.0486869	1	31493239	0.0153629	7.13346e-13	33942	0.00123587	41.9973	492.353	51.507
Fatty acid-binding protein, heart | Cardiometabolic_II	rs61780805	T	C	T	C	-0.191542	-0.0727049	0.0477772	31404204	0.266043	0.0653691	1	31404204	0.0162131	3.3037e-32	33942	0.00333824	113.679	492.353	139.571
Fatty acid-binding protein, adipocyte | Cardiometabolic	rs2044822	G	T	G	T	-0.118087	-0.00696459	0.156235	81483590	0.838857	0.0342483	8	81483590	0.00958375	6.93426e-35	34090	0.0036765	125.787	492.353	151.821
Fatty acid-binding protein 5 | Neurology	rs118019635	A	C	A	C	-0.199588	0.057786	0.0735571	81281047	0.0959401	0.0347091	8	81281047	0.0143705	7.42164e-44	33822	0.00542928	184.621	492.353	192.897
Gastrotropin | Cardiometabolic	rs1130435	T	C	T	C	-0.131452	-0.025685	0.4012	160232266	0.287486	0.0241478	5	160232266	0.00787887	1.71041e-62	33043	0.00830247	276.618	492.353	278.36
Fatty acid-binding protein 9 | Inflammation	rs10808846	T	G	T	G	0.0652072	0.0357563	0.265903	81480931	0.213564	0.0287471	8	81480931	0.00791685	1.77296e-16	33657	0.00165996	55.9589	492.353	67.8401
Fatty acid-binding protein 9 | Inflammation	rs28497692	T	G	T	G	-0.224364	-0.0391047	0.0384186	81500456	0.579685	0.0706059	8	81500456	0.0185867	1.49899e-33	33657	0.00371932	125.641	492.353	145.714
Fatty acid-binding protein 9 | Inflammation	rs62514763	G	A	G	A	0.0636115	0.0108538	0.177606	81515838	0.743863	0.033218	8	81515838	0.00922914	5.48403e-12	33657	0.00118206	39.8292	492.353	47.506
FAS-associated death domain protein | Cardiometabolic	rs10898847	A	G	A	G	0.0796562	0.0298808	0.407972	70199816	0.217732	0.0242425	11	70199816	0.0076401	1.88495e-25	33693	0.00306508	103.583	492.353	108.703
Protein FAM13A | Oncology_II	rs2602122	A	C	A	C	0.382006	-0.0291509	0.0181645	88696290	0.821016	0.12885	4	88696290	0.0278682	9.14534e-43	33796	0.00520514	176.823	492.353	187.898
Protein FAM13A | Oncology_II	rs35916067	C	T	C	T	-0.165623	-0.0659256	0.169511	89014507	0.066489	0.0359245	4	89014507	0.00993797	2.32756e-62	33796	0.0077233	263.033	492.353	277.745
Protein FAM13A | Oncology_II	rs3852086	A	G	A	G	0.0981073	0.0056588	0.0542372	88665092	0.895698	0.0431649	4	88665092	0.0160468	9.72658e-10	33796	0.000987443	33.4026	492.353	37.3788
Protein FAM171B | Oncology_II	rs7586437	A	C	A	C	-0.0586356	0.0127054	0.522288	187612610	0.60574	0.0246151	2	187612610	0.00777121	4.5144e-14	33777	0.00171565	58.0457	492.353	56.9306
Cotranscriptional regulator FAM172A | Cardiometabolic_II	rs1470150	C	T	C	T	0.191092	-0.0255435	0.131773	93802948	0.679819	0.061892	5	93802948	0.0111595	9.88325e-66	33042	0.00835554	278.393	492.353	293.221
Pseudokinase FAM20A | Cardiometabolic_II	rs28597864	C	T	C	T	-0.0514005	-0.0363639	0.232832	68805177	0.203711	0.0286094	17	68805177	0.0086206	2.4837e-09	33942	0.000943839	32.0642	492.353	35.5516
Pseudokinase FAM20A | Cardiometabolic_II	rs2952271	A	G	A	G	-0.238835	0.0470205	0.653075	68533638	0.0703542	0.0259836	17	68533638	0.00764245	1e-200	33942	0.0258479	900.554	492.353	976.632
Pseudokinase FAM20A | Cardiometabolic_II	rs77542162	G	A	G	A	0.253859	-0.0403821	0.022892	69085137	0.785122	0.148109	17	69085137	0.024232	1.11122e-25	33942	0.00288298	98.1312	492.353	109.751
Pseudokinase FAM20A | Cardiometabolic_II	rs968603	G	T	G	T	0.200771	0.0751761	0.881298	68670849	0.0319801	0.0350527	17	68670849	0.0111913	5.7544e-72	33942	0.0084336	288.671	492.353	321.841
Protein FAM3B | Oncology	rs117482134	C	T	C	T	-1.14081	0.2428	0.0104674	41262831	0.00285115	0.0813852	21	41262831	0.0381061	6.35331e-197	33533	0.0269604	929.055	492.353	896.267
Protein FAM3B | Oncology	rs117625249	A	C	A	C	-1.08225	0.0754655	0.00120857	41346559	0.523925	0.118413	21	41346559	0.111803	3.6686e-22	33533	0.00282769	95.0841	492.353	93.7019
Protein FAM3B | Oncology	rs73224189	G	A	G	A	-0.751602	0.0823998	0.039813	41290167	0.370577	0.0920265	21	41290167	0.0193134	1e-200	33533	0.0431903	1513.59	492.353	1514.46
Protein FAM3B | Oncology	rs74659021	G	A	G	A	-0.224653	0.0704241	0.0115071	41333226	0.665529	0.162909	21	41333226	0.0349335	1.26885e-10	33533	0.00114814	38.5424	492.353	41.3562
Protein FAM3B | Oncology	rs75000682	A	G	A	G	0.655135	-0.0508394	0.0547304	41290552	0.461361	0.0690183	21	41290552	0.0163383	1e-200	33533	0.0444095	1558.3	492.353	1607.86
Protein FAM3D | Oncology_II	rs146662447	T	C	T	C	-0.228603	-0.019119	0.00782232	59281330	0.963427	0.416952	3	59281330	0.0387573	3.67232e-09	33796	0.000811183	27.4354	492.353	34.7902
Protein FAM3D | Oncology_II	rs17059602	G	A	G	A	-0.490144	-0.00130534	0.0963796	58656725	0.971183	0.0361342	3	58656725	0.0109519	1e-200	33796	0.0418455	1475.89	492.353	2002.94
Protein FAM3D | Oncology_II	rs35045921	G	T	G	T	0.260058	-0.0452137	0.02333	58653738	0.682138	0.110399	3	58653738	0.0218032	8.5055e-33	33796	0.003082	104.475	492.353	142.266
Prolyl endopeptidase FAP | Cardiometabolic	rs76713183	C	A	C	A	-0.343607	-0.0426129	0.0219126	162197789	0.662845	0.0977385	2	162197789	0.0249982	5.43751e-43	34090	0.00506087	173.393	492.353	188.932
Prolyl endopeptidase FAP | Cardiometabolic	rs78722278	G	A	G	A	0.332188	0.373115	0.00956292	162219117	0.0482314	0.188888	2	162219117	0.0377188	1.28588e-18	34090	0.00209033	71.4045	492.353	77.5626
Phenylalanine--tRNA ligase alpha subunit | Neurology_II	rs35087277	C	T	C	T	-0.12136	0.0233513	0.0368598	12924908	0.656352	0.0524801	19	12924908	0.020191	1.84842e-09	33017	0.00104574	34.5612	492.353	36.1273
Tumor necrosis factor receptor superfamily member 6 | Cardiometabolic	rs11202892	T	C	T	C	0.188519	0.125163	0.962264	88920429	0.218776	0.101776	10	88920429	0.0184711	1.8608e-24	33960	0.00258101	87.8729	492.353	104.166
Tumor necrosis factor receptor superfamily member 6 | Cardiometabolic	rs186205233	T	C	T	C	-0.4416	0.0503507	0.0182498	88999045	0.561892	0.0868066	10	88999045	0.0268095	5.85194e-61	33960	0.00698791	238.965	492.353	271.319
Tumor necrosis factor receptor superfamily member 6 | Cardiometabolic	rs189260064	C	A	C	A	0.153506	0.0215966	0.0317287	88977514	0.778356	0.0767299	10	88977514	0.0217977	1.89104e-12	33960	0.00144787	49.2381	492.353	49.594
Fibulin-2 | Cardiometabolic_II	rs11712958	T	C	T	C	0.0599399	-0.0566658	0.196822	13565612	0.0816169	0.0325407	3	13565612	0.00919741	7.17133e-11	33924	0.00113592	38.5765	492.353	42.4718
Fibulin-2 | Cardiometabolic_II	rs2244564	A	G	A	G	0.149333	0.0299215	0.795291	13519826	0.335483	0.031067	3	13519826	0.00911781	2.73716e-60	33924	0.00726114	248.114	492.353	268.244
Fibulin-2 | Cardiometabolic_II	rs6766467	T	C	T	C	-1.51785	0.101747	0.00621156	13575644	0.477539	0.143253	3	13575644	0.0466634	1e-200	33924	0.0284435	993.106	492.353	1058.05
Fibrillin-2 | Neurology_II	rs78401029	C	A	C	A	0.542486	0.085108	0.0834165	128528743	0.0674233	0.0465365	5	128528743	0.0140316	1e-200	33017	0.0450019	1555.75	492.353	1494.73
Fructose-1,6-bisphosphatase 1 | Cardiometabolic	rs3802457	A	G	A	G	-0.232135	-0.0830504	0.0256878	94979054	0.610041	0.162839	9	94979054	0.0235307	5.89115e-23	33693	0.00269734	91.122	492.353	97.3221
Fructose-1,6-bisphosphatase 1 | Cardiometabolic	rs62578752	A	G	A	G	0.261035	0.041689	0.0171587	94588399	0.620605	0.0842212	9	94588399	0.0287186	9.95864e-20	33693	0.00229824	77.6083	492.353	82.6173
Fructose-1,6-bisphosphatase 1 | Cardiometabolic	rs781648	T	C	T	C	0.562556	-0.0251754	0.92901	94572423	0.639974	0.0538239	9	94572423	0.0145966	1e-200	33693	0.0417426	1467.61	492.353	1485.35
High affinity immunoglobulin alpha and immunoglobulin mu Fc receptor | Cardiometabolic_II	rs11578093	G	T	G	T	-0.047683	0.0467163	0.363944	206497321	0.0684873	0.0256431	1	206497321	0.00754558	2.62688e-10	33942	0.00105266	35.7648	492.353	39.9339
High affinity immunoglobulin alpha and immunoglobulin mu Fc receptor | Cardiometabolic_II	rs1683225	A	G	A	G	0.426016	0.00945556	0.187347	206944213	0.748769	0.0295244	1	206944213	0.00937199	1e-200	33942	0.0552629	1985.34	492.353	2066.28
High affinity immunoglobulin alpha and immunoglobulin mu Fc receptor | Cardiometabolic_II	rs61822962	T	G	T	G	0.0941367	0.0695043	0.126056	207499374	0.123049	0.0450711	1	207499374	0.0109505	8.21107e-18	33942	0.00195252	66.3981	492.353	73.901
Immunoglobulin alpha Fc receptor | Inflammation	rs117197926	A	G	A	G	0.17015	-0.0357441	0.0193216	55144576	0.616372	0.0713456	19	55144576	0.0283518	1.95628e-09	33657	0.00109714	36.9649	492.353	36.0166
Immunoglobulin alpha Fc receptor | Inflammation	rs1865095	G	A	G	A	0.393597	0.0296365	0.420943	54867035	0.224053	0.0243757	19	54867035	0.00769098	1e-200	33657	0.0755228	2749.36	492.353	2619.03
Immunoglobulin alpha Fc receptor | Inflammation	rs61315171	A	G	A	G	-0.0864668	-0.0088252	0.104559	54690909	0.848928	0.04633	19	54690909	0.0124994	4.59092e-12	33657	0.0014	47.183	492.353	47.8542
High affinity immunoglobulin epsilon receptor subunit alpha | Neurology_II	rs12075	A	G	A	G	0.0782908	-0.00121167	0.583161	159205564	0.960057	0.0241938	1	159205564	0.00771844	3.54732e-24	33874	0.00297995	101.238	492.353	102.887
High affinity immunoglobulin epsilon receptor subunit alpha | Neurology_II	rs61828219	A	C	A	C	0.174466	0.0186379	0.165612	159288851	0.531352	0.0297757	1	159288851	0.0102656	8.91251e-65	33874	0.00841224	287.357	492.353	288.837
Low affinity immunoglobulin epsilon Fc receptor | Neurology	rs10408468	C	T	C	T	-0.0921492	0.0129091	0.240929	7723094	0.639763	0.0275818	19	7723094	0.00870511	3.47376e-26	33687	0.00310588	104.948	492.353	112.056
Low affinity immunoglobulin epsilon Fc receptor | Neurology	rs12980031	T	G	T	G	-0.313213	-0.00587867	0.758493	7699550	0.832155	0.0277377	19	7699550	0.00895877	1e-200	33687	0.0359411	1255.81	492.353	1222.31
Low affinity immunoglobulin epsilon Fc receptor | Neurology	rs187540311	G	A	G	A	-0.175147	0.116471	0.0196992	7478104	0.127357	0.0763944	19	7478104	0.0278998	3.43613e-10	33687	0.0011848	39.9572	492.353	39.4097
Low affinity immunoglobulin gamma Fc region receptor II-a | Cardiometabolic	rs114797774	T	C	T	C	0.316737	0.0576638	0.0219464	161498640	0.518161	0.0892377	1	161498640	0.0272828	3.69318e-31	33477	0.00430679	144.793	492.353	134.778
Low affinity immunoglobulin gamma Fc region receptor II-a | Cardiometabolic	rs148483621	C	T	C	T	-0.842708	0.0164284	0.0325107	161426512	0.772992	0.0569513	1	161426512	0.0218138	1e-200	33477	0.0446742	1565.4	492.353	1492.42
Low affinity immunoglobulin gamma Fc region receptor II-a | Cardiometabolic	rs2307418	G	T	G	T	-0.137669	-0.0211855	0.156649	161230796	0.550437	0.0354804	1	161230796	0.0104779	1.96834e-39	33477	0.0050077	168.476	492.353	172.633
Low affinity immunoglobulin gamma Fc region receptor II-a | Cardiometabolic	rs35477081	G	A	G	A	-0.408127	0.0678508	0.159047	161264526	0.0537316	0.0351743	1	161264526	0.0104167	1e-200	33477	0.0445572	1561.11	492.353	1535.08
Low affinity immunoglobulin gamma Fc region receptor II-a | Cardiometabolic	rs373769686	C	T	C	T	-0.307259	0.0656086	0.0102637	162069393	0.570767	0.115728	1	162069393	0.0428408	7.38584e-13	33477	0.00191806	64.3305	492.353	51.4392
Low affinity immunoglobulin gamma Fc region receptor II-a | Cardiometabolic	rs55805858	T	C	T	C	-0.387503	0.0638368	0.0397885	161714623	0.133591	0.0425552	1	161714623	0.019427	1.60398e-88	33477	0.0114737	388.541	492.353	397.868
Low affinity immunoglobulin gamma Fc region receptor II-a | Cardiometabolic	rs7419088	G	A	G	A	0.0851876	0.00116671	0.192496	160859192	0.969419	0.0304327	1	160859192	0.00962514	8.70964e-19	33477	0.00225605	75.6921	492.353	78.3319
Low affinity immunoglobulin gamma Fc region receptor II-b | Oncology	rs2165090	A	C	A	C	-0.349722	0.0355369	0.661187	161487847	0.151565	0.0247812	1	161487847	0.00817518	1e-200	32907	0.0547974	1907.64	492.353	1830
Low affinity immunoglobulin gamma Fc region receptor II-b | Oncology	rs4657040	C	T	C	T	-0.277389	0.0597318	0.287932	161507238	0.0237695	0.0264203	1	161507238	0.00853089	1e-200	32907	0.0315515	1072.03	492.353	1057.28
Low affinity immunoglobulin gamma Fc region receptor III-B | Cardiometabolic	rs140578039	A	G	A	G	0.140735	-0.0852345	0.0291071	161388437	0.298505	0.0819843	1	161388437	0.0237645	3.17936e-09	33687	0.00111945	37.7509	492.353	35.0709
Low affinity immunoglobulin gamma Fc region receptor III-B | Cardiometabolic	rs16832866	A	G	A	G	-0.489269	-0.0633339	0.0230264	161364858	0.306421	0.0619244	1	161364858	0.0252169	7.36038e-84	33687	0.0107705	366.753	492.353	376.454
Low affinity immunoglobulin gamma Fc region receptor III-B | Cardiometabolic	rs200026069	T	G	T	G	0.26909	0.0416695	0.12499	161646714	0.378187	0.047285	1	161646714	0.0118828	1.55597e-113	33687	0.0158385	542.105	492.353	512.811
Low affinity immunoglobulin gamma Fc region receptor III-B | Cardiometabolic	rs2275603	G	A	G	A	-0.23437	0.0117555	0.208849	161711990	0.703534	0.0308903	1	161711990	0.00909146	1.52055e-146	33687	0.0181521	622.756	492.353	664.564
Low affinity immunoglobulin gamma Fc region receptor III-B | Cardiometabolic	rs511278	C	T	C	T	0.380949	0.0324319	0.76626	161521106	0.246067	0.0279597	1	161521106	0.00884087	1e-200	33687	0.0519844	1847.11	492.353	1856.71
Ficolin-1 | Inflammation_II	rs13284258	A	G	A	G	0.337604	-0.0142048	0.263488	134944016	0.57783	0.0255227	9	134944016	0.00850308	1e-200	33916	0.044237	1569.69	492.353	1576.39
Ficolin-1 | Inflammation_II	rs2989736	G	A	G	A	0.146779	-0.012369	0.538515	134905329	0.612355	0.0244102	9	134905329	0.00752434	9.51919e-85	33916	0.0107081	367.086	492.353	380.532
Ficolin-1 | Inflammation_II	rs58454192	T	G	T	G	-0.446572	0.053092	0.0170143	134856733	0.824156	0.238935	9	134856733	0.0294678	7.0648e-52	33916	0.00667074	227.751	492.353	229.661
Ficolin-1 | Inflammation_II	rs77365615	G	A	G	A	0.172078	0.00541269	0.106319	135003626	0.88597	0.0377439	9	135003626	0.012108	7.72859e-46	33916	0.00562696	191.913	492.353	201.979
Ficolin-2 | Cardiometabolic	rs11103545	T	G	T	G	-0.373129	-0.0383721	0.718961	134848134	0.161622	0.0274157	9	134848134	0.00832336	1e-200	33473	0.0562626	1995.43	492.353	2009.65
Ficolin-2 | Cardiometabolic	rs113909851	A	G	A	G	0.216156	0.0572515	0.069878	134926521	0.257855	0.050599	9	134926521	0.0147402	1.09018e-48	33473	0.00607358	204.531	492.353	215.044
Ficolin-2 | Cardiometabolic	rs139679881	A	G	A	G	-0.33348	0.0308364	0.00563717	134825398	0.72628	0.0880839	9	134825398	0.0529991	3.13033e-10	33473	0.00124674	41.7817	492.353	39.5916
Ficolin-2 | Cardiometabolic	rs145168059	T	C	T	C	-0.703554	0.0282101	0.00683692	134874481	0.683485	0.069191	9	134874481	0.0481004	1.89496e-48	33473	0.00672211	226.519	492.353	213.943
Ficolin-2 | Cardiometabolic	rs147539232	A	G	A	G	-0.70505	0.338328	0.00938429	134913035	0.0299902	0.155896	9	134913035	0.0425123	8.99912e-62	33473	0.00924222	312.232	492.353	275.049
Ficolin-2 | Cardiometabolic	rs183486037	T	C	T	C	-0.646204	-0.0322435	0.0736864	134850360	0.481705	0.0458289	9	134850360	0.0159388	1e-200	33473	0.0570052	2023.36	492.353	1643.72
Fc receptor-like protein 1 | Cardiometabolic	rs2317230	T	G	T	G	0.287366	-0.0289685	0.438901	157705207	0.237454	0.0245211	1	157705207	0.00742834	1e-200	33693	0.0406731	1428.41	492.353	1496.54
Fc receptor-like protein 1 | Cardiometabolic	rs2777814	C	T	C	T	0.0692015	0.0314331	0.535985	157849025	0.193557	0.0241769	1	157849025	0.00738758	7.44218e-21	33693	0.00238202	80.4443	492.353	87.7459
Fc receptor-like protein 2 | Inflammation	rs111387558	A	C	A	C	0.425629	-0.0710734	0.0201483	157967590	0.513701	0.108827	1	157967590	0.0273649	1.49899e-54	33978	0.00715305	244.783	492.353	241.922
Fc receptor-like protein 2 | Inflammation	rs113104901	T	C	T	C	-0.146043	-0.00533678	0.0276411	157883937	0.909446	0.046922	1	157883937	0.0227837	1.45526e-10	33978	0.0011465	38.9981	492.353	41.0878
Fc receptor-like protein 2 | Inflammation	rs113248693	G	A	G	A	0.244216	-0.0041908	0.0155268	157495032	0.968998	0.107829	1	157495032	0.0312722	5.74645e-15	33978	0.00182332	62.0624	492.353	60.9862
Fc receptor-like protein 2 | Inflammation	rs115231584	A	G	A	G	0.340295	-0.214007	0.0183482	157969473	0.188742	0.162829	1	157969473	0.0284067	4.55512e-33	33978	0.0041715	142.325	492.353	143.506
Fc receptor-like protein 2 | Inflammation	rs3811035	A	G	A	G	-0.325002	0.0176874	0.649302	157515771	0.502049	0.0263491	1	157515771	0.00781291	1e-200	33978	0.0481041	1716.98	492.353	1730.4
Fc receptor-like protein 2 | Inflammation	rs6668010	T	C	T	C	0.235745	-0.0625201	0.0221064	158009165	0.731958	0.182528	1	158009165	0.0247929	1.9333e-21	33978	0.00240284	81.8355	492.353	90.4129
Fc receptor-like protein 2 | Inflammation	rs72710077	T	C	T	C	0.271679	-0.294543	0.00897212	157941992	0.347092	0.313262	1	157941992	0.0404674	1.89977e-11	33978	0.00131257	44.6546	492.353	45.0715
Fc receptor-like protein 3 | Inflammation	rs115423724	T	C	T	C	0.624193	-0.0111375	0.0971309	157705933	0.819423	0.0487873	1	157705933	0.0131485	1e-200	33084	0.0683361	2426.51	492.353	2253.64
Fc receptor-like protein 3 | Inflammation	rs115515212	T	C	T	C	-0.160438	0.020814	0.0264392	158293333	0.769132	0.0709143	1	158293333	0.0244722	5.52841e-11	33084	0.00132512	43.8959	492.353	42.9802
Fc receptor-like protein 3 | Inflammation	rs12145855	T	C	T	C	-0.316985	0.0429042	0.0462592	157568113	0.444008	0.0560514	1	157568113	0.0182422	1.24423e-67	33084	0.00886617	295.934	492.353	301.942
Fc receptor-like protein 3 | Inflammation	rs4971111	T	C	T	C	-0.391565	0.0211328	0.686198	157511463	0.440347	0.027388	1	157511463	0.00829258	1e-200	33084	0.0660302	2338.85	492.353	2229.61
Fc receptor-like protein 5 | Neurology	rs115507332	T	C	T	C	0.315703	0.0732649	0.0131167	157366694	0.676078	0.17535	1	157366694	0.0327766	5.85868e-22	33687	0.00258035	87.1438	492.353	92.7747
Fc receptor-like protein 5 | Neurology	rs3811033	A	G	A	G	-0.41397	0.0192381	0.173064	157519517	0.547126	0.0319531	1	157519517	0.00948266	1e-200	33687	0.0490508	1737.5	492.353	1905.8
Fc receptor-like protein 5 | Neurology	rs72710051	A	G	A	G	-0.242924	0.00300836	0.0103462	157869513	0.982152	0.134477	1	157869513	0.0372617	7.05992e-11	33687	0.00120847	40.7565	492.353	42.5026
Fc receptor-like protein 5 | Neurology	rs76680236	T	C	T	C	0.329196	-0.0828817	0.0108617	157845099	0.315059	0.0824971	1	157845099	0.0353344	1.20143e-20	33687	0.00232859	78.6218	492.353	86.7988
Fc receptor-like protein 5 | Neurology	rs79359178	T	G	T	G	0.428466	-0.0793671	0.0513197	157616014	0.135862	0.0532172	1	157616014	0.0163992	1.78649e-150	33687	0.0178759	613.108	492.353	682.633
Fc receptor-like protein 6 | Inflammation	rs145238868	T	C	T	C	0.121917	-0.117098	0.0419721	159286114	0.290582	0.110799	1	159286114	0.0186643	6.48634e-11	33657	0.00119536	40.2779	492.353	42.6683
Fc receptor-like protein 6 | Inflammation	rs184763186	G	T	G	T	-0.371662	-0.0492433	0.0165058	159414801	0.691371	0.12404	1	159414801	0.0299417	2.22587e-35	33657	0.00448471	151.613	492.353	154.079
Fc receptor-like protein 6 | Inflammation	rs2501349	A	G	A	G	-0.133214	0.0033757	0.75283	159847352	0.900785	0.0270771	1	159847352	0.0085656	1.53815e-54	33657	0.00660423	223.743	492.353	241.871
Fc receptor-like protein 6 | Inflammation	rs61821619	C	T	C	T	-0.943872	-0.0358594	0.135923	159793292	0.335202	0.0372105	1	159793292	0.0112162	1e-200	33657	0.209267	8906.8	492.353	7081.65
Fc receptor-like protein 6 | Inflammation	rs75123980	T	G	T	G	0.135624	0.0186887	0.0436759	159828696	0.795776	0.0722081	1	159828696	0.018409	1.74141e-13	33657	0.00153656	51.7926	492.353	54.2766
Fc receptor-like B | Oncology	rs115722215	T	C	T	C	0.616612	-0.126531	0.00555932	161135110	0.194452	0.0975175	1	161135110	0.0537572	1.85994e-30	32907	0.00420392	138.914	492.353	131.568
Fc receptor-like B | Oncology	rs12097926	A	G	A	G	-0.306137	-0.0552604	0.00616964	161419627	0.301296	0.053461	1	161419627	0.0505496	1.39409e-09	32907	0.0011493	37.8613	492.353	36.6772
Fc receptor-like B | Oncology	rs1934908	C	T	C	T	-0.295213	0.0329225	0.491003	161711078	0.172798	0.0241496	1	161711078	0.00757828	1e-200	32907	0.0435612	1498.67	492.353	1517.5
Fc receptor-like B | Oncology	rs56238128	A	G	A	G	0.825241	-0.0454459	0.0373165	161561992	0.434487	0.0581495	1	161561992	0.0212145	1e-200	32907	0.0489301	1692.88	492.353	1513.2
Adrenodoxin, mitochondrial | Cardiometabolic_II	rs2724424	A	G	A	G	0.0537203	0.0467644	0.343384	110390646	0.060206	0.0248842	11	110390646	0.00816769	4.79513e-11	32862	0.00130136	42.8185	492.353	43.2592
Tyrosine-protein kinase Fes/Fps | Oncology	rs1894401	A	G	A	G	0.133012	0.0169799	0.523034	90885812	0.489615	0.0245758	15	90885812	0.00765013	1.03777e-67	32907	0.00882732	293.05	492.353	302.304
Fetuin-B | Cardiometabolic	rs12490146	T	C	T	C	0.0975004	0.0362485	0.0744826	186680108	0.426802	0.0456141	3	186680108	0.0142671	8.26228e-12	33742	0.00131064	44.2789	492.353	46.7026
Fetuin-B | Cardiometabolic	rs140494728	C	A	C	A	0.468973	-0.0826394	0.0460418	186660996	0.247957	0.0715291	3	186660996	0.0176066	2.58226e-156	33742	0.01932	664.699	492.353	709.487
Fetuin-B | Cardiometabolic	rs1648705	G	A	G	A	0.0569766	-0.00752283	0.333277	186833172	0.758469	0.0244652	3	186833172	0.00782514	3.30826e-13	33742	0.00144269	48.7468	492.353	53.0162
Fetuin-B | Cardiometabolic	rs184036273	A	G	A	G	0.838232	-0.150499	0.016598	186696470	0.078188	0.0854474	3	186696470	0.0291784	1.71791e-181	33742	0.0229375	792.078	492.353	825.288
Fetuin-B | Cardiometabolic	rs34522046	C	T	C	T	-0.26168	-0.0374641	0.0174115	186640557	0.724519	0.106304	3	186640557	0.0280402	1.03586e-20	33742	0.00234304	79.2397	492.353	87.0921
Fetuin-B | Cardiometabolic	rs5030103	C	T	C	T	-1.56757	0.129006	0.0113962	186731139	0.40888	0.156207	3	186731139	0.034942	1e-200	33742	0.0553689	1977.65	492.353	2012.6
Fibrinogen alpha chain | Inflammation_II	rs1800789	A	G	A	G	0.163529	-0.0391103	0.190642	154561591	0.210831	0.0312562	4	154561591	0.00927947	1.65082e-69	33201	0.00825237	276.25	492.353	310.558
Fibrinogen alpha chain | Inflammation_II	rs72969958	T	G	T	G	-0.27293	-0.128178	0.0095708	154443514	0.741239	0.388167	4	154443514	0.0384692	1.29569e-12	33201	0.00141223	46.9508	492.353	50.3357
Fibroblast growth factor 2 | Inflammation	rs146608560	T	G	T	G	-0.533128	-0.116367	0.00632312	123381681	0.113797	0.073587	4	123381681	0.0513385	2.91474e-25	33657	0.00357166	120.635	492.353	107.839
Fibroblast growth factor 2 | Inflammation	rs308434	T	C	T	C	-0.402581	-0.0591642	0.113987	122850673	0.132986	0.039379	4	122850673	0.0119636	1e-200	33657	0.0327365	1139.03	492.353	1132.36
Fibroblast growth factor 2 | Inflammation	rs74345978	T	C	T	C	0.137256	0.129281	0.0231155	122089458	0.223448	0.106193	4	122089458	0.0251145	4.62338e-08	33657	0.000850823	28.6588	492.353	29.8685
Fibroblast growth factor 2 | Inflammation	rs75415186	T	C	T	C	0.218197	-0.0361714	0.0223728	122663955	0.638722	0.0770445	4	122663955	0.0254361	9.63385e-18	33657	0.00208267	70.2387	492.353	73.5862
Fibroblast growth factor 21 | Oncology	rs838131	C	A	C	A	-0.122881	0.035971	0.456623	48757420	0.140813	0.024424	19	48757420	0.00765017	4.67197e-58	33906	0.00749305	255.962	492.353	258.005
Fibroblast growth factor 5 | Inflammation	rs115467947	G	A	G	A	0.225992	-0.0124806	0.0142063	79795359	0.827401	0.0572408	4	79795359	0.0301268	6.31539e-14	33084	0.00143048	47.3911	492.353	56.2704
Fibroblast growth factor 5 | Inflammation	rs149985715	T	G	T	G	0.364156	0.130598	0.00712903	80325350	0.0704644	0.0721973	4	80325350	0.0432273	3.63162e-17	33084	0.00187728	62.2209	492.353	70.9674
Fibroblast growth factor 5 | Inflammation	rs72656549	G	A	G	A	-0.51124	-0.0131733	0.0792866	80214208	0.847491	0.0684968	4	80214208	0.0132767	1e-200	33084	0.0381596	1312.48	492.353	1482.75
Fibroblast growth factor 5 | Inflammation	rs74627903	T	G	T	G	0.385494	0.116207	0.0115434	80711377	0.348402	0.123928	4	80711377	0.0337029	2.6996e-30	33084	0.00339122	112.57	492.353	130.828
Fibroblast growth factor 5 | Inflammation	rs7658439	A	G	A	G	0.192383	-0.0133153	0.95679	80265372	0.82678	0.0608471	4	80265372	0.0188711	2.09556e-24	33084	0.0030603	101.552	492.353	103.93
Fibroblast growth factor 5 | Inflammation	rs78354648	T	C	T	C	0.309048	-0.0130966	0.0190878	81147933	0.90002	0.104243	4	81147933	0.0261577	3.27416e-32	33084	0.00357658	118.745	492.353	139.59
Fibroblast growth factor-binding protein 1 | Oncology	rs2532088	A	C	A	C	-0.241177	-0.227585	0.966028	15934644	0.0169785	0.0953367	4	15934644	0.0199247	1.00115e-33	33822	0.00381779	129.613	492.353	146.517
Fibroblast growth factor-binding protein 1 | Oncology	rs4364259	A	G	A	G	-0.0983354	-0.0370102	0.207373	15890536	0.20678	0.0293158	4	15890536	0.00899539	8.12643e-28	33822	0.00317886	107.852	492.353	119.503
Fibroblast growth factor-binding protein 1 | Oncology	rs9968276	A	G	A	G	-0.121115	-0.034502	0.202368	15947928	0.207099	0.0273482	4	15947928	0.00903898	6.10942e-41	33822	0.00473555	160.918	492.353	179.538
Fibroblast growth factor-binding protein 2 | Cardiometabolic_II	rs2013854	G	A	G	A	0.110096	-0.0203941	0.792536	16023262	0.521089	0.031783	4	16023262	0.0085444	5.45507e-38	33924	0.00398598	135.753	492.353	166.027
Fibroblast growth factor-binding protein 2 | Cardiometabolic_II	rs6843607	G	A	G	A	-0.564404	0.0111736	0.816222	15941781	0.694749	0.0284737	4	15941781	0.00899031	1e-200	33924	0.0955679	3584.41	492.353	3941.22
Fibroblast growth factor-binding protein 3 | Neurology_II	rs10748571	C	T	C	T	-0.352824	0.00333442	0.33022	91898782	0.902426	0.0271982	10	91898782	0.00768785	1e-200	33853	0.0550658	1972.66	492.353	2106.23
Fibroblast growth factor-binding protein 3 | Neurology_II	rs56826659	C	T	C	T	0.092945	-0.0501666	0.0527132	91530312	0.370336	0.0559992	10	91530312	0.0161525	8.70382e-09	33853	0.000862746	29.23	492.353	33.111
Fibroblast growth factor receptor 2 | Oncology	rs2981430	A	G	A	G	-0.112753	-0.0254498	0.580332	121552184	0.298993	0.024504	10	121552184	0.00715232	5.45255e-56	33822	0.00619254	210.737	492.353	248.521
Fibroblast growth factor receptor 4 | Inflammation_II	rs11744984	T	C	T	C	0.173932	-0.0516089	0.0355111	176744473	0.380666	0.0588693	5	176744473	0.0199043	2.36429e-18	33187	0.00207229	68.9117	492.353	76.3599
Fibroblast growth factor receptor 4 | Inflammation_II	rs182785697	G	A	G	A	0.398955	0.0290347	0.0150115	176752615	0.731646	0.0846647	5	176752615	0.0315849	1.42135e-36	33187	0.00470688	156.936	492.353	159.547
Fibroblast growth factor receptor 4 | Inflammation_II	rs55884701	T	C	T	C	0.068144	0.0400155	0.162659	176662860	0.219611	0.0325976	5	176662860	0.00994995	7.45418e-12	33187	0.00126493	42.0298	492.353	46.9044
Fibroblast growth factor receptor 4 | Inflammation_II	rs55908962	T	C	T	C	0.158711	0.0421677	0.143514	176724651	0.191624	0.0322928	5	176724651	0.010454	4.66552e-52	33187	0.00619239	206.775	492.353	230.488
Fibroblast growth factor receptor 4 | Inflammation_II	rs6556302	T	C	T	C	0.495935	0.0783933	0.0351794	177105648	0.228936	0.0651591	5	177105648	0.0197498	3.78443e-139	33187	0.0166961	563.467	492.353	630.557
Fibrinogen-like protein 1 | Inflammation_II	rs1008705	C	T	C	T	-0.297658	0.0060757	0.302339	17775946	0.822175	0.0270333	8	17775946	0.00769093	1e-200	33985	0.0373769	1319.5	492.353	1497.88
Fibrinogen-like protein 1 | Inflammation_II	rs116412579	G	A	G	A	-1.0816	-0.0155093	0.0251239	17862215	0.784623	0.0567484	8	17862215	0.0225912	1e-200	33985	0.057306	2065.81	492.353	2292.21
Fibrinogen-like protein 1 | Inflammation_II	rs151142780	G	T	G	T	0.236919	0.0746468	0.0303686	18085712	0.416468	0.0918658	8	18085712	0.02124	6.81554e-29	33985	0.00330568	112.71	492.353	124.42
Fibrinogen-like protein 1 | Inflammation_II	rs7822555	T	C	T	C	-0.0733096	-0.0925537	0.135459	18568558	0.00397439	0.0321346	8	18568558	0.0103286	1.26853e-12	33985	0.00125877	42.8306	492.353	50.3778
Tyrosine-protein kinase Fgr | Neurology	rs12049219	C	T	C	T	-0.0710943	0.0156878	0.908947	27622615	0.778714	0.0558292	1	27622615	0.0129206	3.74628e-08	32922	0.000836628	27.5649	492.353	30.2764
Tyrosine-protein kinase Fgr | Neurology	rs3737803	A	G	A	G	-0.178818	0.10214	0.0734919	27634281	0.0464558	0.0512952	1	27634281	0.0142661	4.83615e-36	32922	0.00435453	143.978	492.353	157.113
Dinucleosidetriphosphatase | Neurology	rs13070475	A	G	A	G	0.0893594	0.00549272	0.644227	59983610	0.830468	0.0256548	3	59983610	0.00798745	4.69678e-29	32922	0.00366035	120.941	492.353	125.16
Dinucleosidetriphosphatase | Neurology	rs9870642	T	C	T	C	0.0930344	0.0101772	0.215253	60890437	0.742498	0.0309764	3	60890437	0.00926462	9.97241e-24	32922	0.00292413	96.5445	492.353	100.84
Mitochondrial fission 1 protein | Inflammation	rs7778271	C	T	C	T	-0.346054	0.0235048	0.0543072	101231073	0.645522	0.0510985	7	101231073	0.0165093	1.48559e-97	33656	0.0123006	419.119	492.353	439.37
Peptidyl-prolyl cis-trans isomerase FKBP4 | Neurology	rs3814251	C	T	C	T	-0.133721	-0.00976934	0.0386422	2794482	0.880496	0.0649816	12	2794482	0.0196979	1.1324e-11	33436	0.00132854	44.4776	492.353	46.085
Peptidyl-prolyl cis-trans isomerase FKBP5 | Neurology	rs2817032	C	T	C	T	0.208797	-0.0281234	0.286876	35720842	0.303919	0.0273556	6	35720842	0.00835038	5.47016e-138	33436	0.0178377	607.215	492.353	625.225
Peptidyl-prolyl cis-trans isomerase FKBP5 | Neurology	rs80230881	A	G	A	G	-0.155763	0.0791719	0.0231615	35539155	0.465686	0.108527	6	35539155	0.0251723	6.09804e-10	33436	0.00109786	36.7463	492.353	38.2898
Peptidyl-prolyl cis-trans isomerase FKBP7 | Neurology	rs7598228	G	T	G	T	0.0795094	0.0149259	0.189022	178474879	0.610128	0.0292727	2	178474879	0.00987103	7.95976e-16	32861	0.00193815	63.8095	492.353	64.8802
FK506-binding protein-like | Oncology_II	rs915652	A	G	A	G	-0.0811596	-0.0591769	0.130627	31781365	0.157323	0.0418468	6	31781365	0.0111264	3.00193e-13	33796	0.00149606	50.6336	492.353	53.2072
Leucine-rich repeat transmembrane protein FLRT2 | Neurology	rs115482915	T	C	T	C	-0.315629	0.0566692	0.023146	85852608	0.541395	0.0927931	14	85852608	0.0247324	2.68164e-37	33436	0.00450494	151.3	492.353	162.863
Leucine-rich repeat transmembrane protein FLRT2 | Neurology	rs117677498	G	A	G	A	-0.264727	0.158369	0.033368	85806566	0.0982585	0.0957863	14	85806566	0.0226214	1.23794e-31	33436	0.00452083	151.836	492.353	136.949
Leucine-rich repeat transmembrane protein FLRT2 | Neurology	rs12896539	A	G	A	G	0.334137	0.0144286	0.677305	85589724	0.564132	0.0250187	14	85589724	0.00795094	1e-200	33436	0.048804	1715.43	492.353	1766.09
Leucine-rich repeat transmembrane protein FLRT2 | Neurology	rs140128260	C	T	C	T	-0.147537	0.0421718	0.0268399	85906112	0.635094	0.0888633	14	85906112	0.0241308	9.7136e-10	33436	0.0011371	38.0609	492.353	37.3816
Leucine-rich repeat transmembrane protein FLRT2 | Neurology	rs1625836	C	T	C	T	-0.166847	-0.0192878	0.106665	85229690	0.600464	0.0368274	14	85229690	0.0121065	3.287e-43	33436	0.00530522	178.321	492.353	189.933
Leucine-rich repeat transmembrane protein FLRT2 | Neurology	rs2747005	A	G	A	G	0.247361	0.00700742	0.548152	85609720	0.772368	0.0242236	14	85609720	0.00746754	1e-200	33436	0.03031	1045.06	492.353	1097.25
Fms-related tyrosine kinase 3 ligand | Inflammation	rs147362951	A	G	A	G	0.186881	-0.0846335	0.0140486	49456515	0.141388	0.0575487	19	49456515	0.0306938	1.13938e-09	34049	0.000967495	32.9722	492.353	37.0705
Vascular endothelial growth factor receptor 3 | Oncology	rs7716310	A	G	A	G	-0.0443921	0.0470756	0.409167	180190402	0.0803175	0.0269181	5	180190402	0.00734374	1.49506e-09	33822	0.000952811	32.2548	492.353	36.5407
Fibronectin | Inflammation_II	rs1250248	G	A	G	A	0.419849	-0.0657826	0.729262	215422370	0.0301453	0.03034	2	215422370	0.00838952	1e-200	33995	0.0696064	2543.15	492.353	2504.45
Fibronectin | Inflammation_II	rs190329310	G	A	G	A	-0.14953	0.161307	0.0198427	214469536	0.0785652	0.0917002	2	214469536	0.0269579	2.90978e-08	33995	0.000869728	29.5904	492.353	30.767
Fibronectin type III domain-containing protein 1 | Neurology_II	rs2758337	C	T	C	T	0.133871	-0.038856	0.800176	159690049	0.226599	0.0321345	6	159690049	0.00934157	1.40864e-46	33853	0.00573108	195.121	492.353	205.368
Fibronectin type III domain-containing protein 1 | Neurology_II	rs36080513	T	C	T	C	0.302118	0.0216477	0.381061	159511584	0.399249	0.0256806	6	159511584	0.00771919	1e-200	33853	0.0430552	1523.04	492.353	1531.83
Fibronectin type III domain-containing protein 1 | Neurology_II	rs9456388	A	C	A	C	-0.108438	-0.0430621	0.674697	159288748	0.0990353	0.0261054	6	159288748	0.00800753	8.8369e-42	33853	0.00516167	175.634	492.353	183.386
Glutamate carboxypeptidase 2 | Inflammation_II	rs61886488	T	G	T	G	0.190771	-0.127827	0.0575251	49158908	0.0408987	0.0625205	11	49158908	0.0171249	8.01863e-29	32981	0.00394623	130.658	492.353	124.099
Folate receptor alpha | Oncology	rs117137340	G	A	G	A	-0.263126	0.272177	0.00963957	72133458	0.1722	0.199373	11	72133458	0.0375837	2.54039e-12	33694	0.00132193	44.5974	492.353	49.0149
Folate receptor alpha | Oncology	rs117306304	A	G	A	G	-0.168417	0.066111	0.0153725	72168330	0.503839	0.0989001	11	72168330	0.0291512	7.58805e-09	33694	0.000858654	28.9546	492.353	33.3779
Folate receptor alpha | Oncology	rs2071010	A	G	A	G	0.188334	-0.0447936	0.0601803	72189920	0.36259	0.0491999	11	72189920	0.0150326	5.22276e-36	33694	0.00401223	135.725	492.353	156.96
Folate receptor alpha | Oncology	rs74794636	A	C	A	C	-0.142179	0.0850991	0.0219769	72133485	0.284548	0.0795201	11	72133485	0.0244346	5.92857e-09	33694	0.000868993	29.3036	492.353	33.8579
Folate receptor beta | Neurology	rs138017826	A	G	A	G	-0.273425	-0.114636	0.0101747	72154072	0.33966	0.120058	11	72154072	0.0375629	3.3597e-13	33962	0.00150587	51.2164	492.353	52.9856
Folate receptor beta | Neurology	rs146893981	T	C	T	C	0.321264	0.0694664	0.0293612	72206309	0.27405	0.0635102	11	72206309	0.0212574	1.32892e-51	33962	0.00588282	200.963	492.353	228.404
Folate receptor gamma | Oncology	rs117723212	A	G	A	G	0.17852	0.131962	0.0155658	72028564	0.0113532	0.0521251	11	72028564	0.0302911	3.78112e-09	33760	0.000976702	33.0037	492.353	34.7331
Folate receptor gamma | Oncology	rs142565803	A	G	A	G	-0.262156	-0.0975709	0.0176188	72215658	0.37205	0.109306	11	72215658	0.0288668	1.07004e-19	33760	0.00237906	80.5039	492.353	82.475
Folate receptor gamma | Oncology	rs147676031	A	C	A	C	0.424272	0.00428957	0.0335399	72910069	0.961086	0.0879168	11	72910069	0.0219643	3.91021e-83	33760	0.0116698	398.602	492.353	373.125
Folate receptor gamma | Oncology	rs148235301	T	C	T	C	0.184558	-0.0245103	0.0239196	72756232	0.816031	0.105351	11	72756232	0.0253894	3.61826e-13	33760	0.00159051	53.7778	492.353	52.8398
Folate receptor gamma | Oncology	rs149202879	C	A	C	A	1.27104	0.0268874	0.0204704	71771974	0.674924	0.0641095	11	71771974	0.0305635	1e-200	33760	0.0647877	2338.62	492.353	1729.47
Folate receptor gamma | Oncology	rs150328027	G	A	G	A	-0.177355	-0.190205	0.0171807	71996103	0.0345287	0.0899807	11	71996103	0.0302925	4.77705e-09	33760	0.00106226	35.898	492.353	34.2781
Folate receptor gamma | Oncology	rs56027701	A	G	A	G	0.842704	0.0613505	0.0333235	71855052	0.355589	0.0664109	11	71855052	0.0209473	1e-200	33760	0.0457522	1618.55	492.353	1618.43
Folate receptor gamma | Oncology	rs7941561	T	C	T	C	0.554108	0.0183532	0.0165432	72471010	0.748574	0.0572606	11	72471010	0.0293944	2.89401e-79	33760	0.00999065	340.668	492.353	355.353
Forkhead box protein J3 | Inflammation_II	rs1139978	G	T	G	T	-0.102658	0.0768904	0.138762	42191525	0.0303697	0.0355113	1	42191525	0.0110362	1.37911e-20	32981	0.00251889	83.2803	492.353	86.526
Forkhead box protein O1 | Inflammation	rs117319862	C	T	C	T	-0.0607171	-0.0745204	0.140273	40830125	0.0677891	0.0408016	13	40830125	0.0109241	2.7276e-08	33657	0.000889174	29.9518	492.353	30.8923
Secreted frizzled-related protein 3 | Neurology	rs151314344	C	T	C	T	0.641588	0.0496844	0.0263122	182855070	0.624942	0.101634	2	182855070	0.0235505	2.00909e-163	33309	0.0210921	717.651	492.353	742.185
Secreted frizzled-related protein 3 | Neurology	rs62198899	G	A	G	A	-0.163414	-0.0909608	0.0311359	183567596	0.452692	0.12113	2	183567596	0.021617	4.04483e-14	33309	0.00161114	53.7488	492.353	57.1462
Secreted frizzled-related protein 3 | Neurology	rs7571161	C	T	C	T	-0.223841	-0.0660271	0.0372734	182964508	0.468158	0.0910117	2	182964508	0.0198671	1.91073e-29	33309	0.00359593	120.202	492.353	126.943
Secreted frizzled-related protein 3 | Neurology	rs7607693	G	A	G	A	-0.782686	-0.0771654	0.0774755	182826293	0.205601	0.0609639	2	182826293	0.0139849	1e-200	33309	0.0875684	3196.56	492.353	3132.25
Secreted frizzled-related protein 3 | Neurology	rs77479712	C	T	C	T	0.158171	-0.187362	0.017554	182673223	0.122371	0.121278	2	182673223	0.0284177	2.60771e-08	33309	0.000862916	28.766	492.353	30.9796
Follitropin subunit beta | Cardiometabolic_II	rs11031006	A	G	A	G	-0.146851	0.0869191	0.142977	30204981	0.00597242	0.0316151	11	30204981	0.00726083	5.89386e-91	33042	0.00528497	175.543	492.353	409.055
Follistatin | Inflammation	rs31226	C	T	C	T	-0.141806	0.0310688	0.602504	54031741	0.207376	0.0246419	5	54031741	0.00761229	1.88712e-77	33784	0.0096319	328.549	492.353	347.023
Follistatin-related protein 1 | Cardiometabolic_II	rs1147707	T	C	T	C	-0.149402	0.00907203	0.394776	120450401	0.711232	0.0245056	3	120450401	0.0078955	7.46277e-80	33042	0.0106662	356.211	492.353	358.058
Follistatin-related protein 1 | Cardiometabolic_II	rs1716839	A	G	A	G	0.101179	-0.0170943	0.286312	120387589	0.514479	0.0262232	3	120387589	0.00842665	3.26588e-33	33042	0.00418368	138.81	492.353	144.169
Formimidoyltransferase-cyclodeaminase | Neurology_II	rs112771868	G	A	G	A	-0.140645	0.0789201	0.0330437	46672164	0.253613	0.0691301	21	46672164	0.0214059	5.0188e-11	33785	0.00126408	42.7584	492.353	43.17
Formimidoyltransferase-cyclodeaminase | Neurology_II	rs61735841	A	G	A	G	-0.0996574	-0.0444252	0.114977	46138638	0.365141	0.0490555	21	46138638	0.0115026	4.55827e-18	33785	0.00202122	68.4213	492.353	75.0632
Tissue alpha-L-fucosidase | Cardiometabolic	rs11579413	C	T	C	T	-0.221376	-0.0100356	0.299579	23646051	0.689665	0.0251324	1	23646051	0.00480882	1e-200	33961	0.0205666	713.085	492.353	2119.26
Tissue alpha-L-fucosidase | Cardiometabolic	rs140475877	T	C	T	C	0.138455	0.103919	0.0474815	23803127	0.0715188	0.057663	1	23803127	0.0104558	5.01996e-40	33961	0.00173398	58.9867	492.353	175.349
Tissue alpha-L-fucosidase | Cardiometabolic	rs140568949	G	A	G	A	0.116406	0.0333945	0.0228916	24146289	0.869068	0.202585	1	24146289	0.0150104	8.83487e-15	33961	0.000606177	20.5977	492.353	60.1404
Tissue alpha-L-fucosidase | Cardiometabolic	rs6424121	G	A	G	A	0.0670567	-0.00312979	0.704811	23880376	0.905307	0.0263096	1	23880376	0.00534846	4.6505e-36	33961	0.00187106	63.6584	492.353	157.191
Tissue alpha-L-fucosidase | Cardiometabolic	rs72650451	T	C	T	C	-0.0620232	-0.0707687	0.0596861	24230097	0.234006	0.0594644	1	24230097	0.00925818	2.09411e-11	33961	0.000431802	14.6699	492.353	44.8804
Fucose mutarotase | Inflammation_II	rs11101729	A	G	A	G	-0.0984391	0.0159259	0.0777539	133383547	0.709161	0.0426989	10	133383547	0.0137026	6.77018e-13	33187	0.00138974	46.1828	492.353	51.6095
Fucose mutarotase | Inflammation_II	rs11816588	C	T	C	T	0.503113	-0.0534085	0.0325539	133361096	0.712292	0.144825	10	133361096	0.0207073	2.13796e-130	33187	0.0159438	537.666	492.353	590.315
Furin | Oncology	rs7165790	G	A	G	A	-0.0609515	-0.0404858	0.341471	90778205	0.102983	0.0248294	15	90778205	0.00779512	5.31618e-15	33822	0.00167081	56.6014	492.353	61.1397
Galactoside 3_5 | Neurology	rs112742683	A	G	A	G	-1.05634	0.0495193	0.0457284	5813755	0.411356	0.0602784	19	5813755	0.0176294	1e-200	33962	0.0973858	3664.05	492.353	3590.31
Galactoside 3_5 | Neurology	rs147271806	T	C	T	C	-0.341377	0.0330059	0.013908	5813566	0.735816	0.0978245	19	5813566	0.0313002	1.07251e-27	33962	0.00319654	108.903	492.353	118.953
Galactoside 3_5 | Neurology	rs1975155	T	C	T	C	-0.0635901	-0.0332724	0.638836	6200693	0.20708	0.0263724	19	6200693	0.00779959	3.54977e-16	33962	0.00186596	63.4865	492.353	66.4715
Galactoside 3_5 | Neurology	rs4807770	G	T	G	T	-0.131454	-0.00937648	0.0301072	5474579	0.84184	0.0469904	19	5474579	0.0210626	4.3444e-10	33962	0.00100919	34.3066	492.353	38.9515
Galactoside 3_5 | Neurology	rs7246884	G	A	G	A	0.206707	-0.00846729	0.36728	5859657	0.750359	0.0266127	19	5859657	0.00750144	3.78443e-167	33962	0.0198586	688.063	492.353	759.313
Galactoside 3_5 | Neurology	rs77201285	A	G	A	G	0.461321	0.199431	0.0180123	5996288	0.278888	0.184178	19	5996288	0.0282447	5.7491e-60	33962	0.00752856	257.609	492.353	266.767
Alpha- | Neurology	rs111465795	C	T	C	T	0.636324	0.037717	0.0568524	65208074	0.61923	0.0758983	14	65208074	0.0163594	1e-200	33436	0.0434225	1517.69	492.353	1512.94
Alpha- | Neurology	rs11627988	G	A	G	A	-0.212488	-0.017506	0.0142964	65319230	0.910635	0.155973	14	65319230	0.0339757	3.99733e-10	33436	0.00127254	42.6004	492.353	39.114
Alpha- | Neurology	rs117132445	G	A	G	A	0.146844	-0.0912439	0.064264	66191829	0.0745264	0.0511638	14	66191829	0.0155083	2.83204e-21	33436	0.00259336	86.932	492.353	89.657
Alpha- | Neurology	rs117197166	T	C	T	C	-0.223064	-0.0241613	0.0377692	65101479	0.653186	0.0537706	14	65101479	0.0202641	3.50348e-28	33436	0.00361665	121.358	492.353	121.173
Alpha- | Neurology	rs141724599	A	G	A	G	0.357977	0.370204	0.0131832	65285753	0.0614059	0.197911	14	65285753	0.0334905	1.1471e-26	33436	0.00333425	111.85	492.353	114.253
Alpha- | Neurology	rs143565379	T	G	T	G	-0.476626	-0.109265	0.007578	65848237	0.156548	0.0771223	14	65848237	0.0467493	2.0797e-24	33436	0.00341693	114.633	492.353	103.945
Alpha- | Neurology	rs188011865	G	A	G	A	1.08019	-0.0965203	0.00633392	65215823	0.46951	0.133449	14	65215823	0.0532209	1.38261e-91	33436	0.0146873	498.377	492.353	411.942
Alpha- | Neurology	rs71420498	G	A	G	A	-0.159346	-0.0229508	0.0409958	65410919	0.696654	0.0588721	14	65410919	0.0197724	7.6913e-16	33436	0.00199651	66.885	492.353	64.9477
Alpha- | Neurology	rs76375630	A	G	A	G	0.608532	-0.0117124	0.0982987	65287224	0.763372	0.0389045	14	65287224	0.0129055	1e-200	33436	0.0656459	2349.01	492.353	2223.4
Alpha- | Neurology	rs78461609	C	A	C	A	-0.298988	0.0988605	0.0459648	65306742	0.304243	0.096226	14	65306742	0.0181655	7.21938e-61	33436	0.0078402	264.201	492.353	270.902
Frataxin, mitochondrial | Oncology	rs7041781	G	A	G	A	0.0782615	0.0136788	0.382377	69217427	0.575363	0.024419	9	69217427	0.00778499	8.92278e-24	33966	0.00289295	98.5414	492.353	101.06
FXYD domain-containing ion transport regulator 5 | Inflammation	rs1617607	G	A	G	A	-0.36616	-0.00925555	0.796557	35160628	0.739491	0.0278339	19	35160628	0.00949412	1e-200	33084	0.0434542	1502.86	492.353	1487.42
Galanin peptides [Cleaved into: Galanin; Galanin message-associated peptide | Inflammation	rs144924479	G	T	G	T	0.211817	-0.0186511	0.0102115	68661931	0.88067	0.124242	11	68661931	0.0348612	1.23205e-09	33848	0.00090695	30.7245	492.353	36.9179
Galanin peptides [Cleaved into: Galanin; Galanin message-associated peptide | Inflammation	rs67857770	T	C	T	C	-0.060703	0.0375548	0.160373	69292821	0.218941	0.0305485	11	69292821	0.00951634	1.78456e-10	33848	0.000992357	33.6207	492.353	40.6893
Polypeptide N-acetylgalactosaminyltransferase 10 | Oncology	rs13169441	C	T	C	T	0.101643	-0.0473495	0.196284	154435275	0.150909	0.0329656	5	154435275	0.00929484	7.8001e-28	33533	0.00325966	109.657	492.353	119.583
Polypeptide N-acetylgalactosaminyltransferase 10 | Oncology	rs1366221	G	T	G	T	0.320146	-0.045746	0.31204	154118024	0.0726926	0.0254886	5	154118024	0.00798809	1e-200	33533	0.0440048	1543.44	492.353	1606.24
Polypeptide N-acetylgalactosaminyltransferase 10 | Oncology	rs6861594	A	C	A	C	-0.093248	0.0250266	0.272124	153834017	0.352695	0.0269284	5	153834017	0.00826714	1.65959e-29	33533	0.00344456	115.899	492.353	127.224
Polypeptide N-acetylgalactosaminyltransferase 2 | Oncology	rs4846913	A	C	A	C	0.292429	-0.00569355	0.606235	230158968	0.813968	0.024196	1	230158968	0.0073989	1e-200	33966	0.0408271	1445.68	492.353	1562.09
Polypeptide N-acetylgalactosaminyltransferase 2 | Oncology	rs7548484	T	C	T	C	-0.153085	0.255819	0.0191596	230054545	0.115724	0.162634	1	230054545	0.0265479	8.09897e-09	33966	0.000880806	29.9421	492.353	33.251
Polypeptide N-acetylgalactosaminyltransferase 3 | Inflammation	rs1020853	T	G	T	G	0.102647	0.0116455	0.286468	166023272	0.642788	0.0251087	2	166023272	0.0082901	3.27793e-35	33084	0.00430737	143.113	492.353	153.311
Polypeptide N-acetylgalactosaminyltransferase 3 | Inflammation	rs2241462	C	T	C	T	-0.13945	-0.0216339	0.756072	165833126	0.448517	0.028545	2	165833126	0.00875082	3.58509e-57	33084	0.00717285	239.007	492.353	253.945
Polypeptide N-acetylgalactosaminyltransferase 3 | Inflammation	rs7593391	A	G	A	G	0.0480243	0.0269736	0.459784	165539714	0.266427	0.0242715	2	165539714	0.00752881	1.78542e-10	33084	0.00114571	37.9457	492.353	40.6883
Polypeptide N-acetylgalactosaminyltransferase 3 | Inflammation	rs777346	T	C	T	C	0.30656	0.000349714	0.501221	165679408	0.988436	0.0241289	2	165679408	0.0074729	1e-200	33084	0.0469892	1631.14	492.353	1682.88
Polypeptide N-acetylgalactosaminyltransferase 5 | Cardiometabolic_II	rs138028559	C	T	C	T	-0.937959	-0.157767	0.0182367	157276578	0.229303	0.131237	2	157276578	0.0277672	1e-200	33942	0.0315029	1103.99	492.353	1141.05
Polypeptide N-acetylgalactosaminyltransferase 5 | Cardiometabolic_II	rs149456251	G	A	G	A	-0.236472	0.067653	0.0177843	157117474	0.642843	0.14589	2	157117474	0.0296364	1.47401e-15	33942	0.00195359	66.4346	492.353	63.6661
Polypeptide N-acetylgalactosaminyltransferase 5 | Cardiometabolic_II	rs62175178	C	T	C	T	-0.540254	-0.00989642	0.0286158	157189744	0.879453	0.0652528	2	157189744	0.0227732	2.07491e-124	33942	0.0162264	559.809	492.353	562.792
N-acetylgalactosaminyltransferase 7 | Oncology	rs17323530	T	G	T	G	0.0800859	0.0553347	0.233715	173228212	0.0699794	0.0305371	4	173228212	0.00887819	1.87197e-19	33533	0.00229731	77.2084	492.353	81.3698
Trifunctional purine biosynthetic protein adenosine-3 | Neurology_II	rs2007041	C	T	C	T	-0.12858	0.0253685	0.768804	33521888	0.414199	0.0310689	21	33521888	0.00897472	1.48594e-46	33874	0.00587723	200.25	492.353	205.26
Growth arrest-specific protein 2 | Oncology_II	rs2279240	C	T	C	T	0.11438	-0.0138762	0.706933	22675344	0.596374	0.0262003	11	22675344	0.00843309	6.61912e-42	33335	0.00542095	181.681	492.353	183.961
Growth arrest-specific protein 6 | Cardiometabolic	rs117636092	A	G	A	G	-0.0964033	-0.0160625	0.0496602	113795355	0.781149	0.0578158	13	113795355	0.0167066	7.90988e-09	33840	0.000877205	29.7089	492.353	33.2972
Golgi-associated kinase 1A | Cardiometabolic_II	rs140108216	G	A	G	A	0.175286	-0.0154174	0.0258358	43633834	0.743526	0.0471209	3	43633834	0.0249739	2.23821e-12	32862	0.0015466	50.9001	492.353	49.2631
Golgi-associated kinase 1A | Cardiometabolic_II	rs142515001	T	C	T	C	-0.294606	-0.0966167	0.0243919	43471453	0.333462	0.0998971	3	43471453	0.0253017	2.47059e-31	32862	0.0041308	136.301	492.353	135.576
Golgi-associated kinase 1A | Cardiometabolic_II	rs17470677	C	A	C	A	0.356495	0.0240205	0.160151	43135657	0.415499	0.0295	3	43135657	0.0105231	1e-200	32862	0.0341875	1163.17	492.353	1147.68
Golgi-associated kinase 1A | Cardiometabolic_II	rs190182286	T	G	T	G	0.24659	0.0364009	0.0109251	43009175	0.899768	0.289001	3	43009175	0.0391556	3.02079e-10	32862	0.00131412	43.2389	492.353	39.661
Golgi-associated kinase 1A | Cardiometabolic_II	rs62246632	C	T	C	T	-0.446158	0.0428406	0.129146	42802417	0.210576	0.0342182	3	42802417	0.0115465	1e-200	32862	0.0447748	1540.27	492.353	1493.06
Golgi-associated kinase 1A | Cardiometabolic_II	rs73074932	A	G	A	G	0.237787	0.00803438	0.0422524	43051942	0.921323	0.0813466	3	43051942	0.0191956	3.0507e-35	32862	0.00457624	151.067	492.353	153.452
Guanylate-binding protein 1 | Neurology_II	rs35037885	G	A	G	A	0.127563	-0.0147314	0.232754	89173679	0.60492	0.0284754	1	89173679	0.00890032	1.37278e-46	33789	0.00581181	197.511	492.353	205.418
Guanylate-binding protein 2 | Inflammation	rs7531439	C	A	C	A	0.124449	-0.00329092	0.790467	89088541	0.905658	0.0277676	1	89088541	0.00946279	1.66994e-39	33084	0.00513037	170.598	492.353	172.959
Guanylate-binding protein 4 | Neurology	rs143097732	A	C	A	C	0.491486	0.0429546	0.0133977	89168548	0.586788	0.0790338	1	89168548	0.034208	8.2699e-47	32922	0.00638594	211.576	492.353	206.427
Guanylate-binding protein 4 | Neurology	rs150495315	T	G	T	G	0.480626	-0.00141906	0.0105889	89230594	0.996015	0.284121	1	89230594	0.0382091	2.76121e-36	32922	0.0048403	160.118	492.353	158.227
Vitamin D-binding protein | Inflammation_II	rs113791741	G	A	G	A	-0.151007	-0.0318948	0.0253513	71394578	0.678971	0.0770652	4	71394578	0.0241638	4.12344e-10	33995	0.00112687	38.3488	492.353	39.0538
Vitamin D-binding protein | Inflammation_II	rs113928144	T	C	T	C	-0.29637	-0.036358	0.0260245	71562682	0.75927	0.118646	4	71562682	0.0265012	4.9238e-29	33995	0.00445276	152.04	492.353	125.065
Vitamin D-binding protein | Inflammation_II	rs114372900	T	G	T	G	-0.349782	0.0250173	0.0157102	71624002	0.829767	0.116359	4	71624002	0.0328404	1.72544e-26	33995	0.00378381	129.112	492.353	113.443
Vitamin D-binding protein | Inflammation_II	rs114398069	A	G	A	G	-0.361882	-0.00763991	0.0219444	71991415	0.932731	0.0905096	4	71991415	0.0258101	1.16038e-44	33995	0.00562149	192.171	492.353	196.587
Vitamin D-binding protein | Inflammation_II	rs114737000	G	A	G	A	0.915933	0.104633	0.032557	71783222	0.558439	0.17881	4	71783222	0.0215301	1e-200	33995	0.0528478	1896.69	492.353	1809.82
Vitamin D-binding protein | Inflammation_II	rs114835516	A	G	A	G	-0.445868	0.0564446	0.0229288	71798309	0.510728	0.0858206	4	71798309	0.0259356	3.08248e-66	33995	0.00890738	305.51	492.353	295.543
Vitamin D-binding protein | Inflammation_II	rs115050441	T	G	T	G	0.970215	0.264889	0.0121875	71729351	0.0103129	0.103264	4	71729351	0.0367613	1.6788e-153	33995	0.022665	788.317	492.353	696.553
Vitamin D-binding protein | Inflammation_II	rs115280883	T	C	T	C	0.622281	-0.138603	0.0105765	72265216	0.30968	0.136434	4	72265216	0.0390875	4.58775e-57	33995	0.00810452	277.748	492.353	253.453
Vitamin D-binding protein | Inflammation_II	rs116534051	A	G	A	G	-0.328324	0.0853501	0.0218858	71761808	0.374418	0.0960904	4	71761808	0.0272781	2.29298e-33	33995	0.00461517	157.611	492.353	144.87
Vitamin D-binding protein | Inflammation_II	rs12508519	C	T	C	T	-0.260541	-0.0702352	0.0259756	71937829	0.289358	0.0662889	4	71937829	0.0244012	1.29897e-26	33995	0.00343493	117.166	492.353	114.007
Vitamin D-binding protein | Inflammation_II	rs144407047	C	A	C	A	-0.452142	0.059536	0.0285324	71749051	0.661327	0.135901	4	71749051	0.0234246	5.16654e-83	33995	0.011333	389.66	492.353	372.568
Vitamin D-binding protein | Inflammation_II	rs145892521	G	A	G	A	-0.381549	0.0568717	0.0217077	71690739	0.407479	0.0686575	4	71690739	0.0263489	1.6062e-47	33995	0.0061832	211.493	492.353	209.689
Vitamin D-binding protein | Inflammation_II	rs148189294	A	G	A	G	0.817705	0.000370419	0.0391725	71575200	0.996174	0.077242	4	71575200	0.020991	1e-200	33995	0.0503327	1801.64	492.353	1517.49
Vitamin D-binding protein | Inflammation_II	rs544880695	C	T	C	T	-0.425891	0.0583347	0.0148596	71832334	0.262851	0.0520995	4	71832334	0.0326405	6.53131e-39	33995	0.00531046	181.482	492.353	170.249
Vitamin D-binding protein | Inflammation_II	rs6843222	T	C	T	C	-0.212025	-0.137113	0.0119848	71804227	0.619452	0.276089	4	71804227	0.0349322	1.28212e-09	33995	0.00106463	36.2285	492.353	36.8402
Vitamin D-binding protein | Inflammation_II	rs72645662	T	C	T	C	0.876885	-0.151646	0.0244607	71815851	0.0265711	0.0683779	4	71815851	0.0248578	1e-200	33995	0.0366969	1294.96	492.353	1244.4
Vitamin D-binding protein | Inflammation_II	rs72651860	A	G	A	G	0.859638	0.200837	0.0101412	71626320	0.0873595	0.117483	4	71626320	0.0400539	3.52371e-102	33995	0.0148362	511.923	492.353	460.619
Vitamin D-binding protein | Inflammation_II	rs75980237	G	T	G	T	0.939417	-0.0431741	0.0531967	71724663	0.495618	0.0633608	4	71724663	0.0172408	1e-200	33995	0.0888979	3316.76	492.353	2968.94
Vitamin D-binding protein | Inflammation_II	rs78774437	C	T	C	T	-0.154149	0.0349668	0.0261509	71581987	0.756208	0.112627	4	71581987	0.0236253	6.8124e-11	33995	0.00121029	41.1913	492.353	42.5723
Glutamate--cysteine ligase regulatory subunit | Cardiometabolic_II	rs12563495	A	G	A	G	-0.0602814	0.00778997	0.508741	93919068	0.746328	0.0240814	1	93919068	0.00766648	3.75059e-15	32862	0.00181637	59.7945	492.353	61.8265
Beta-1,3-galactosyl-O-glycosyl-glycoprotein beta-1,6-N-acetylglucosaminyltransferase | Oncology	rs116903138	A	G	A	G	0.165655	-0.0296595	0.0270611	76605647	0.686665	0.0735268	9	76605647	0.0245716	1.56531e-11	33533	0.00144501	48.5227	492.353	45.4509
Beta-1,3-galactosyl-O-glycosyl-glycoprotein beta-1,6-N-acetylglucosaminyltransferase | Oncology	rs62565665	A	G	A	G	-0.225222	0.000465503	0.059822	76288788	0.991075	0.0416131	9	76288788	0.0158721	1.06047e-45	33533	0.00570588	192.422	492.353	201.351
Beta-1,3-galactosyl-O-glycosyl-glycoprotein beta-1,6-N-acetylglucosaminyltransferase | Oncology	rs785906	T	C	T	C	0.167126	0.0229635	0.261676	76523280	0.422698	0.0286418	9	76523280	0.00846513	9.22571e-87	33533	0.0107927	365.837	492.353	389.781
Beta-1,3-galactosyl-O-glycosyl-glycoprotein beta-1,6-N-acetylglucosaminyltransferase | Oncology	rs927632	T	G	T	G	0.0990585	-0.00206293	0.388815	76545077	0.932391	0.0243165	9	76545077	0.00769812	6.82653e-38	33533	0.00466368	157.111	492.353	165.582
Growth/differentiation factor 15 | Cardiometabolic	rs3195944	G	A	G	A	0.378743	0.00889472	0.135932	18365901	0.852804	0.0479391	19	18365901	0.00938033	1e-200	34090	0.0336968	1188.71	492.353	1630.25
[truncated: 2,895 more rows]

## Sheet: Supplementary Table 2
Supplementary Table 2. The association between proteins and PsA in the MR analysis
exposure	method	nsnp	beta	se	pval	OR	95% LCI	95% UCI	Pval FDR
V-type proton ATPase subunit G 2 | Cardiometabolic_II	Inverse variance weighted	2	1.66131	0.166311	1.7e-23	5.26618	3.80127	7.29563	1.99e-20
Myelin-oligodendrocyte glycoprotein | Oncology	Simple median	3	2.17325	0.274375	2.36e-15	8.78678	5.13188	15.0447	1.81e-12
Myelin-oligodendrocyte glycoprotein | Oncology	Weighted median	3	1.13785	0.154611	1.85e-13	3.12006	2.30439	4.22445	1.41e-10
Epithelial discoidin domain-containing receptor 1 | Neurology	Weighted median	3	0.389208	0.0771974	4.61e-07	1.47581	1.26858	1.71689	0.000176702
Apolipoprotein F | Inflammation_II	Wald ratio	1	0.73032	0.163005	7.45e-06	2.07574	1.50807	2.85711	0.00496329
Tumor necrosis factor | Inflammation	Wald ratio	1	1.05382	0.260401	5.19e-05	2.86859	1.72191	4.77888	0.0115211
Tumor necrosis factor | Neurology	Wald ratio	1	1.02665	0.253687	5.19e-05	2.79169	1.69795	4.58997	0.0115211
Epithelial discoidin domain-containing receptor 1 | Neurology	Simple median	3	0.318837	0.0805979	7.62e-05	1.37553	1.17453	1.61093	0.0230577
Decapping and exoribonuclease protein | Neurology_II	Simple median	4	-0.559492	0.1429	9.03e-05	0.571499	0.431893	0.756231	0.0230577
Intercellular adhesion molecule 3 | Cardiometabolic	Weighted median	4	0.282555	0.074442	0.000147262	1.32652	1.14643	1.53489	0.0376008
Interleukin-10 | Inflammation	Wald ratio	1	-0.807293	0.229314	0.000430771	0.446064	0.284578	0.699186	0.0717233
Septin-8 | Neurology_II	Wald ratio	1	0.646065	0.189916	0.00066933	1.90802	1.31499	2.76848	0.0891547
Receptor-type tyrosine-protein phosphatase F | Cardiometabolic	Wald ratio	1	1.1774	0.352667	0.000842165	3.24591	1.62608	6.47938	0.0934803
Amphiregulin | Oncology	Wald ratio	1	-0.546523	0.172392	0.00152321	0.57896	0.412957	0.811693	0.144923
Protein disulfide isomerase CRELD1 | Inflammation_II	Weighted median	5	0.203463	0.0628209	0.00120044	1.22564	1.08365	1.38624	0.183907
Thioredoxin domain-containing protein 15 | Oncology	Weighted median	5	0.155405	0.0473935	0.00104162	1.16813	1.06451	1.28184	0.183907
Thioredoxin domain-containing protein 15 | Oncology	Inverse variance weighted	5	0.1625	0.0452645	0.000330676	1.17645	1.07657	1.28559	0.193611
Intercellular adhesion molecule 3 | Cardiometabolic	Inverse variance weighted	4	0.273367	0.0803432	0.000667732	1.31438	1.12288	1.53855	0.228773
Trefoil factor 1 | Neurology	Inverse variance weighted	4	0.326984	0.0973374	0.00078146	1.38678	1.14591	1.67827	0.228773
Interleukin-18 | Inflammation	Weighted median	3	0.225519	0.0741093	0.0023418	1.25297	1.08357	1.44886	0.25626
Trefoil factor 1 | Neurology	Weighted median	4	0.312949	0.102341	0.00222897	1.36745	1.11892	1.67119	0.25626
Nitric oxide synthase, inducible | Cardiometabolic_II	Inverse variance weighted	2	-0.779899	0.243624	0.0013684	0.458452	0.284392	0.739046	0.320479
Hemojuvelin | Neurology_II	Wald ratio	1	0.420125	0.14563	0.00391556	1.52215	1.14418	2.02498	0.32597
Decapping and exoribonuclease protein | Neurology_II	Weighted median	4	0.207636	0.070966	0.00343521	1.23076	1.07095	1.41443	0.328921
Copper transport protein ATOX1 | Oncology	Wald ratio	1	0.917579	0.341338	0.00718423	2.50322	1.28217	4.88711	0.342475
C-C motif chemokine 19 | Neurology	Wald ratio	1	-0.872568	0.322819	0.00687244	0.417877	0.221952	0.786752	0.342475
C-type lectin domain family 14 member A | Neurology	Wald ratio	1	-0.779787	0.290154	0.00719916	0.458504	0.259632	0.809706	0.342475
Granulocyte-macrophage colony-stimulating factor | Cardiometabolic_II	Wald ratio	1	-0.300498	0.106877	0.00492911	0.740449	0.60051	0.913	0.342475
Follitropin subunit beta | Cardiometabolic_II	Wald ratio	1	-0.591886	0.215287	0.00597244	0.553283	0.36282	0.843729	0.342475
Src kinase-associated phosphoprotein 1 | Neurology	Wald ratio	1	-1.25454	0.453087	0.00562485	0.285206	0.11735	0.69316	0.342475
Pregnancy zone protein | Inflammation_II	Inverse variance weighted	2	1.40939	0.453216	0.00187245	4.09345	1.68385	9.95118	0.36544
Actin, aortic smooth muscle | Cardiometabolic	Wald ratio	1	-1.05108	0.400149	0.00862114	0.34956	0.159554	0.765835	0.382778
[truncated: 4,103 more rows]

## Sheet: Supplementary Table 3
Supplementary Table 3. The heterogeneity for the MR analysis based on Cochran Q test
Exposure	Method	Q	Q_df	Q_pval
[truncated: 1,937 more rows]

## Sheet: Supplementary Table 4
Supplementary Table 4. The MR Egger results to assess the horizontal pleiotropy
[truncated: 1,172 more rows]

[truncated: 2 more sheets: Supplementary Table 5, Supplementary Table 6]
